# Supplementary material for: GIP receptor agonism improves dyslipidemia and atherosclerosis independently of body weight loss in preclinical mouse model for cardio-metabolic disease
Source: Cardiovasc Diabetol. 2023 Aug 17;22:217. doi: 10.1186/s12933-023-01940-2 (PMC10436634; doi:10.1186/s12933-023-01940-2)
Supplement: Supplementary file 1 — Supplementary Material 1 [file 12933_2023_1940_MOESM1_ESM.xlsx]

## Sheet: GIPvsVEH
	logFC	AveExpr	t	P.Value	adj.P.Val	B
Mmp2	-0.431346	5.48469	-4.09668	0.00176685	0.999859	-2.28314
Fcrls	-0.33641	4.66995	-3.99552	0.00209944	0.999859	-2.52795
Slc1a4	0.378376	3.56362	3.98297	0.00214502	0.999859	-3.00868
Atp13a2	-0.248603	5.34659	-3.98012	0.00215551	0.999859	-2.37193
Clec10a	-0.376802	5.98944	-3.85101	0.00269147	0.999859	-2.41041
Susd1	-0.341135	2.80299	-3.77262	0.00308266	0.999859	-3.42373
Csf3r	-0.478598	2.61236	-3.66134	0.00374165	0.999859	-3.55831
Cyp2ab1	-0.677873	0.593633	-3.57781	0.00433069	0.999859	-4.09036
Mcpt4	-0.828212	2.54439	-3.53091	0.00470248	0.999859	-3.64906
Pde8b	-0.858262	1.06749	-3.51254	0.00485695	0.999859	-4.00707
Csf2ra	-0.294654	4.81236	-3.5065	0.00490881	0.999859	-2.81979
Gm962	-0.346884	2.05858	-3.49585	0.0050017	0.999859	-3.77416
Pisd-ps1	-0.30144	6.84868	-3.4787	0.00515512	0.999859	-2.72902
Dach1	0.356125	3.36268	3.39707	0.00595429	0.999859	-3.34292
Atp1a3	-0.419566	4.2577	-3.31264	0.00691494	0.999859	-3.10691
AK013883	0.203256	4.64833	3.31187	0.00692439	0.999859	-2.9932
Coro2b	-0.271348	4.77937	-3.30063	0.00706385	0.999859	-2.98461
Tpsb2	-0.77569	2.47317	-3.2861	0.00724847	0.999859	-3.75301
Pcdhb12	0.564692	0.200648	3.26828	0.00748165	0.999859	-4.19668
Reep6	-0.414462	5.06567	-3.24934	0.00773782	0.999859	-2.97056
Plcl1	0.484285	2.80234	3.23718	0.00790696	0.999859	-3.63495
Nop58	0.289433	4.82993	3.19077	0.00858772	0.999859	-3.0505
Gramd1b	-0.302225	5.86505	-3.17046	0.00890416	0.999859	-2.95738
Ifit3	0.383826	5.25871	3.16907	0.00892627	0.999859	-3.00256
Csf2rb	-0.324629	6.24168	-3.12395	0.00967401	0.999859	-2.99179
Slfn4	-0.782651	0.622649	-3.12217	0.00970481	0.999859	-4.18839
Pltp	-0.349918	7.93019	-3.08628	0.0103469	0.999859	-3.15456
Arhgap21	0.183974	6.53654	3.06971	0.0106576	0.999859	-3.04473
Mid1	-0.477749	3.17141	-3.05355	0.0109696	0.999859	-3.60438
Cma1	-0.814223	2.43121	-3.03864	0.0112658	0.999859	-3.86769
Fam160a1	0.211268	4.473	3.0264	0.0115149	0.999859	-3.24589
AK076856	-0.231201	3.85135	-2.97383	0.0126497	0.999859	-3.44647
Gngt2	-0.275604	3.79098	-2.95133	0.0131692	0.999859	-3.47314
AK079958	0.64766	0.42153	2.94032	0.0134311	0.999859	-4.23136
Phf8	0.237026	6.60523	2.93661	0.0135206	0.999859	-3.16369
Cd209a	-0.478372	2.99138	-2.92924	0.0137001	0.999859	-3.70468
Stk39	0.160326	4.82338	2.9272	0.0137501	0.999859	-3.25431
Trerf1	-0.272334	2.91759	-2.92701	0.0137547	0.999859	-3.72384
Spsb1	0.361437	5.72551	2.92072	0.0139104	0.999859	-3.17236
Ifitm6	-0.522145	1.42335	-2.91892	0.0139553	0.999859	-4.08274
AK141672	0.941224	0.770774	2.89501	0.0145653	0.999859	-4.1783
1600002H07Rik	-0.403936	2.79509	-2.88613	0.0147986	0.999859	-3.79061
Clec2i	-0.448184	0.623316	-2.88586	0.0148056	0.999859	-4.20647
Rbm12	0.249822	4.18347	2.8577	0.0155709	0.999859	-3.43821
Pisd-ps2	-0.282944	4.42478	-2.83384	0.0162502	0.999859	-3.399
Ear2	-0.524116	2.52166	-2.81778	0.016724	0.999859	-3.86616
Cntn2	0.485911	0.143768	2.81682	0.0167528	0.999859	-4.26883
Ehhadh	-0.278619	6.75323	-2.80558	0.0170931	0.999859	-3.28353
Tmem65	0.249087	6.24372	2.79597	0.0173895	0.999859	-3.27613
Xylt2	-0.203183	4.88489	-2.78964	0.0175876	0.999859	-3.36247
Col13a1	-1.7438	0.493862	-2.78863	0.0176194	0.999859	-4.25643
6330406I15Rik	0.408868	6.61903	2.77834	0.0179468	0.999859	-3.304
Cdv3	0.152135	6.55596	2.76819	0.0182756	0.999859	-3.3071
Angpt2	0.49387	3.67434	2.76768	0.0182924	0.999859	-3.61403
Sec16b	-0.195342	5.16999	-2.76663	0.0183266	0.999859	-3.34667
5031414D18Rik	-0.478201	0.918553	-2.76048	0.0185295	0.999859	-4.19981
Ftl1	-0.205413	10.5815	-2.73691	0.0193273	0.999859	-3.67159
2010001M06Rik	0.377446	1.16429	2.73402	0.0194274	0.999859	-4.1594
Crk	0.146125	7.019	2.72912	0.0195983	0.999859	-3.36371
Jak2	0.164952	5.77878	2.72643	0.0196926	0.999859	-3.34086
Abi3	-0.39063	3.09113	-2.72208	0.0198464	0.999859	-3.80288
Sfpq	0.237031	6.35003	2.70396	0.0205001	0.999859	-3.3579
Unc93b1	-0.224291	6.40705	-2.69528	0.0208203	0.999859	-3.36836
Slc26a11	-0.231944	3.89285	-2.68335	0.0212692	0.999859	-3.62618
Ache	0.406623	0.568133	2.66718	0.0218924	0.999859	-4.26417
Cbx8	-0.211196	3.05118	-2.66657	0.0219163	0.999859	-3.82581
Cerk	-0.241364	4.98771	-2.65958	0.0221916	0.999859	-3.45315
Slc35c2	-0.141181	4.67201	-2.65912	0.0222102	0.999859	-3.49437
Prss27	-0.509814	1.40079	-2.6505	0.0225546	0.999859	-4.15552
Cited2	0.397148	4.88508	2.64955	0.0225927	0.999859	-3.4671
Cpa3	-0.677674	1.7766	-2.63549	0.0231671	0.999859	-4.1321
Hscb	-0.233405	2.84703	-2.61804	0.0239	0.999859	-3.89658
Gnpda1	-0.175924	4.51466	-2.6106	0.0242196	0.999859	-3.55793
Vgll3	0.650071	5.57245	2.60368	0.0245202	0.999859	-3.45795
Aldh1a1	0.154517	8.10263	2.59412	0.0249422	0.999859	-3.55198
Itgam	-0.393413	5.3425	-2.58683	0.0252685	0.999859	-3.48779
Flcn	-0.219906	5.63398	-2.57072	0.0260044	0.999859	-3.48661
Kank4	-0.592607	1.55794	-2.56978	0.0260483	0.999859	-4.15196
Mettl5	0.23154	3.29148	2.56345	0.0263434	0.999859	-3.82288
Dnajb4	0.252598	6.58045	2.53901	0.0275156	0.999859	-3.51215
Malat1	0.317866	8.68563	2.53548	0.0276892	0.999859	-3.64207
Lyz2	-0.281022	8.72783	-2.52963	0.0279791	0.999859	-3.65234
Slc22a3	0.203821	6.83103	2.52951	0.0279847	0.999859	-3.52951
Cpm	-0.450723	2.41381	-2.52466	0.0282276	0.999859	-4.01532
Irak2	0.21484	6.02895	2.52374	0.0282739	0.999859	-3.51843
Egflam	0.180181	4.18683	2.52276	0.0283231	0.999859	-3.67485
Ifrd1	0.268244	7.04402	2.5154	0.0286964	0.999859	-3.55089
Krr1	0.14718	4.77416	2.51195	0.0288732	0.999859	-3.59748
Ifit2	0.235833	4.40813	2.50776	0.0290888	0.999859	-3.64628
Lrch2	0.314541	0.433759	2.50574	0.0291938	0.999859	-4.30299
Pbx1	0.203291	6.3705	2.50224	0.0293759	0.999859	-3.54032
Samd9l	0.168229	5.9829	2.4867	0.0301987	0.999859	-3.55196
Csf2rb2	-0.29492	4.7896	-2.47842	0.0306464	0.999859	-3.63096
Tmem143	-0.21117	5.16914	-2.47484	0.0308416	0.999859	-3.59605
Neurl2	-0.418702	2.19661	-2.46446	0.0314154	0.999859	-4.09826
Ccdc41	0.226189	4.20138	2.4624	0.0315307	0.999859	-3.71994
Fba	0.235657	3.07885	2.46219	0.0315424	0.999859	-3.91796
Sdc4	0.337324	5.56108	2.46026	0.0316508	0.999859	-3.58795
Ntf3	-0.482199	1.10328	-2.46005	0.0316626	0.999859	-4.25175
AK171153	0.425231	2.06635	2.45733	0.0318156	0.999859	-4.10859
Meox2	0.256052	5.30745	2.44959	0.0322559	0.999859	-3.60684
Zfp629	-0.145716	3.74121	-2.44916	0.0322799	0.999859	-3.80581
4933407K13Rik	-0.246808	2.03313	-2.43683	0.0329942	0.999859	-4.12876
Polr2l	-0.271985	4.17975	-2.42683	0.0335841	0.999859	-3.74886
Srsf10	0.181854	6.29711	2.42555	0.0336601	0.999859	-3.60747
Strn3	0.171294	6.60124	2.4228	0.0338248	0.999859	-3.61679
Tbc1d2	-0.249646	3.5105	-2.42218	0.0338616	0.999859	-3.87274
Edn1	-0.592656	3.25216	-2.41834	0.0340933	0.999859	-3.91567
Tsga14	0.259888	3.33968	2.41066	0.03456	0.999859	-3.90703
Lin7c	0.155051	5.65764	2.40869	0.034681	0.999859	-3.62807
Adra1b	-0.725504	0.236884	-2.40457	0.0349345	0.999859	-4.34513
Cd209b	-0.433659	0.839053	-2.39428	0.0355769	0.999859	-4.29406
Fubp1	0.134	6.3372	2.39266	0.0356787	0.999859	-3.63805
Il34	0.177296	4.79821	2.38912	0.0359029	0.999859	-3.7004
Slc16a12	0.197652	6.06945	2.38665	0.0360601	0.999859	-3.64199
Enpp3	-0.279692	3.39809	-2.38322	0.0362798	0.999859	-3.90884
Btaf1	0.137472	5.37186	2.37994	0.0364905	0.999859	-3.66501
Pogk	0.153753	5.47416	2.37835	0.0365934	0.999859	-3.66123
Zzz3	0.12249	5.76167	2.37111	0.037065	0.999859	-3.65942
BC078436	0.316479	5.57894	2.36646	0.0373706	0.999859	-3.66909
Trak2	0.162756	6.34307	2.36629	0.0373817	0.999859	-3.66222
Gigyf1	-0.221071	5.67554	-2.36599	0.0374016	0.999859	-3.66832
Oaf	-0.239319	5.19768	-2.3649	0.0374736	0.999859	-3.68816
Cd5l	-1.88102	1.37112	-2.3618	0.0376794	0.999859	-4.2614
AK049668	-0.201502	2.79677	-2.35429	0.0381824	0.999859	-4.0342
BC026585	-0.16203	5.39258	-2.35337	0.0382446	0.999859	-3.68778
Wasl	0.155197	6.12106	2.35091	0.038411	0.999859	-3.67433
Dock4	0.214252	4.61685	2.34955	0.0385034	0.999859	-3.74726
Tnfaip8l2	-0.318424	2.78457	-2.34918	0.0385284	0.999859	-4.03504
Rock2	0.237496	7.79717	2.34473	0.0388324	0.999859	-3.73665
Myadm	0.311334	8.01947	2.34395	0.0388853	0.999859	-3.74699
Shank3	-0.254041	6.29948	-2.34272	0.0389702	0.999859	-3.68327
Cdc73	0.188279	4.70502	2.34268	0.0389729	0.999859	-3.74278
Kcnk2	0.470959	2.85122	2.34221	0.0390049	0.999859	-4.04365
Gli2	0.494517	2.70101	2.33947	0.0391941	0.999859	-4.06184
Ube2j1	0.167088	6.45018	2.33689	0.0393731	0.999859	-3.69036
BC040690	0.182171	4.25556	2.33628	0.0394157	0.999859	-3.79595
Prr11	0.437044	0.686748	2.33216	0.0397026	0.999859	-4.31543
Agfg1	0.159517	5.12843	2.33078	0.0397992	0.999859	-3.71903
AI846148	-0.243048	3.91597	-2.3234	0.0403209	0.999859	-3.86776
mVps16	-0.335914	0.480922	-2.32241	0.040391	0.999859	-4.3437
Creb3l2	0.168913	6.8408	2.32119	0.040478	0.999859	-3.71373
Khdrbs1	0.131452	6.02558	2.32001	0.0405619	0.999859	-3.70237
Dusp9	0.728138	2.18716	2.31979	0.0405778	0.999859	-4.14124
Zbtb43	-0.15514	4.49058	-2.31952	0.0405969	0.999859	-3.78807
Zcchc10	0.194357	2.84464	2.31781	0.0407199	0.999859	-4.04354
Dhx34	-0.217477	2.98772	-2.31373	0.0410136	0.999859	-4.01244
Trim62	-0.257378	2.38758	-2.31005	0.0412803	0.999859	-4.12573
Abcb1a	-0.193569	5.10823	-2.30959	0.0413133	0.999859	-3.73927
Tbc1d17	-0.137445	5.93491	-2.30943	0.0413251	0.999859	-3.71264
Eif1a	0.268804	6.7635	2.30656	0.0415346	0.999859	-3.72433
Slc24a6	-0.202931	5.75249	-2.30464	0.0416749	0.999859	-3.71953
Lgals7	-1.0623	1.0325	-2.30421	0.0417065	0.999859	-4.32811
Zfp316	-0.163981	3.19129	-2.30411	0.0417142	0.999859	-3.992
Gt(ROSA)26Sor	0.258082	3.65403	2.30408	0.0417164	0.999859	-3.90289
Rfwd2	0.134447	6.41509	2.30312	0.0417868	0.999859	-3.71998
Larp6	-0.349259	1.13621	-2.30211	0.0418608	0.999859	-4.28793
B3gntl1	-0.154842	3.86006	-2.30089	0.0419512	0.999859	-3.88586
Mfsd3	-0.319259	3.60606	-2.30031	0.0419941	0.999859	-3.93109
Arhgap19	-0.423496	3.1699	-2.29942	0.0420596	0.999859	-3.99803
Mak16	0.213152	4.40095	2.29603	0.0423113	0.999859	-3.81499
Gp49a	-0.237499	3.76198	-2.29073	0.0427076	0.999859	-3.90919
Lmnb1	0.340929	2.82923	2.29005	0.0427589	0.999859	-4.06275
Abtb1	-0.319141	1.85258	-2.28997	0.0427646	0.999859	-4.20176
Slc6a7	-0.614541	0.331575	-2.28864	0.0428648	0.999859	-4.36479
Hmha1	-0.252065	5.44746	-2.2844	0.0431856	0.999859	-3.74682
Ighmbp2	-0.236333	2.98596	-2.28393	0.043221	0.999859	-4.03861
Vangl2	-0.522176	0.0245669	-2.28344	0.0432586	0.999859	-4.39243
BC002230	-0.184243	4.10806	-2.27916	0.0435848	0.999859	-3.86608
Lmf1	-0.151889	4.61305	-2.27323	0.0440419	0.999859	-3.81044
Bnc2	0.286495	4.04013	2.26938	0.0443403	0.999859	-3.88789
1700025G04Rik	0.234649	3.61718	2.2678	0.0444636	0.999859	-3.94381
Il3ra	-0.225924	3.03983	-2.26686	0.0445373	0.999859	-4.03895
Cbfb	0.196925	4.789	2.26391	0.0447685	0.999859	-3.80193
Tesk1	-0.184615	5.2073	-2.26294	0.0448443	0.999859	-3.77676
Tmpo	0.148984	5.80615	2.25577	0.0454122	0.999859	-3.76272
Gtf2f2	0.17935	3.7471	2.25481	0.0454887	0.999859	-3.93489
Aldh4a1	-0.144956	6.43073	-2.24939	0.0459232	0.999859	-3.76842
Cyp4f17	-0.370007	4.0893	-2.24906	0.0459496	0.999859	-3.89106
Cntrob	-0.194276	3.27473	-2.24754	0.0460728	0.999859	-4.01119
Gpt	-0.294653	7.53092	-2.24745	0.0460802	0.999859	-3.80237
Madd	-0.211824	3.02511	-2.24733	0.0460893	0.999859	-4.04441
Nab1	0.184136	5.92302	2.2458	0.0462133	0.999859	-3.76988
Zc3h3	-0.260026	2.87152	-2.24406	0.0463543	0.999859	-4.08014
Prkce	0.310198	5.83779	2.24049	0.0466459	0.999859	-3.77547
Fzd8	-0.255994	2.89563	-2.23655	0.0469687	0.999859	-4.06365
Patl1	0.174827	4.90542	2.23444	0.0471428	0.999859	-3.81963
ORF63	0.647098	2.97039	2.23224	0.0473248	0.999859	-4.04135
Fgfr1op	0.246318	4.10286	2.23199	0.0473452	0.999859	-3.90112
Slc11a1	-0.257653	4.69529	-2.23104	0.0474237	0.999859	-3.83281
Suv420h2	-0.277442	4.50019	-2.2308	0.0474444	0.999859	-3.8618
Gpatch4	0.197059	3.38512	2.22885	0.0476064	0.999859	-3.99626
Larp4	0.183566	5.56053	2.22829	0.0476527	0.999859	-3.79182
Creb1	0.132248	5.35704	2.22788	0.0476873	0.999859	-3.79908
D19Wsu162e	0.466577	-0.114519	2.22659	0.0477947	0.999859	-4.40119
Csf1r	-0.239293	7.29331	-2.22494	0.0479335	0.999859	-3.81355
Ccdc99	0.320993	0.167444	2.22187	0.0481913	0.999859	-4.38332
Ect2	0.36065	0.713363	2.22171	0.0482051	0.999859	-4.34293
Tmem55a	0.143495	4.96939	2.21999	0.0483502	0.999859	-3.82422
Lyl1	-0.258611	3.47586	-2.21945	0.0483964	0.999859	-3.99964
Coro6	-0.310265	4.51721	-2.21749	0.0485625	0.999859	-3.86349
Fut4	0.384862	0.267508	2.21636	0.0486587	0.999859	-4.3779
Dnaja1	0.215111	7.20413	2.21373	0.0488831	0.999859	-3.81812
Pank3	0.225642	8.63361	2.21322	0.0489264	0.999859	-3.88339
F2rl3	0.671183	0.0823049	2.21308	0.048938	0.999859	-4.39826
Gnai3	0.136301	6.64213	2.21251	0.0489869	0.999859	-3.80489
Golph3	0.192974	6.35175	2.21179	0.049049	0.999859	-3.80176
Rab6b	0.243975	4.76482	2.21081	0.0491327	0.999859	-3.84821
AK040967	0.341904	0.862952	2.20939	0.049255	0.999859	-4.33122
Snw1	0.13041	5.94066	2.20693	0.0494678	0.999859	-3.80489
Slc25a45	-0.188759	4.38355	-2.20415	0.0497085	0.999859	-3.888
Adck2	-0.142685	4.1987	-2.2038	0.0497383	0.999859	-3.90912
Hrk	0.546345	-0.155862	2.19922	0.050138	0.999859	-4.40731
Nufip2	0.182876	6.19817	2.19506	0.0505039	0.999859	-3.81522
Plekho1	-0.200526	4.73581	-2.19144	0.0508244	0.999859	-3.86584
Mobkl2a	0.200197	5.20901	2.18925	0.0510192	0.999859	-3.83883
Abcb1b	-0.156263	4.95418	-2.18721	0.0512011	0.999859	-3.85273
Kif20a	0.331554	1.70335	2.18657	0.0512584	0.999859	-4.25578
Chordc1	0.190497	5.44562	2.18318	0.0515619	0.999859	-3.83448
As3mt	0.275518	1.2678	2.17914	0.051927	0.999859	-4.29833
Got1l1	0.62187	1.89184	2.17856	0.0519794	0.999859	-4.24679
Tyk2	-0.146227	5.4407	-2.17828	0.0520045	0.999859	-3.84069
Tmem44	-0.349411	4.00136	-2.17767	0.0520602	0.999859	-3.95474
Ctns	-0.135446	4.66532	-2.17606	0.0522067	0.999859	-3.88473
Ctbp2	0.12761	4.85755	2.17354	0.0524359	0.999859	-3.87136
Dclk3	0.47327	3.33155	2.17017	0.0527455	0.999859	-4.05184
Wdr45	-0.14062	5.60344	-2.16882	0.0528697	0.999859	-3.84442
BC065997	0.620221	0.0443259	2.16877	0.0528743	0.999859	-4.39397
Cobll1	0.149895	6.34656	2.16834	0.0529135	0.999859	-3.84019
Pkp4	-0.272427	6.30235	-2.16505	0.0532178	0.999859	-3.84377
Irgm2	0.542583	5.56893	2.16447	0.0532718	0.999859	-3.84882
Pnrc2	0.154134	6.45989	2.16405	0.0533109	0.999859	-3.84481
F10	-1.17436	1.31939	-2.16241	0.0534631	0.999859	-4.29732
Fbxl6	-0.234602	4.48529	-2.16239	0.0534645	0.999859	-3.91452
Cd4	0.828934	0.87719	2.15962	0.0537231	0.999859	-4.35314
BC002221	0.130296	5.43184	2.15957	0.0537284	0.999859	-3.85745
Supl15h	-0.362	0.66154	-2.15916	0.0537668	0.999859	-4.36382
Actr5	-0.236903	2.98677	-2.15893	0.0537884	0.999859	-4.10665
5530601H04Rik	0.200129	2.93531	2.15891	0.0537903	0.999859	-4.10368
Rgs7bp	0.318303	4.48218	2.15743	0.0539285	0.999859	-3.91193
Gbp4	0.521297	6.05706	2.15612	0.0540517	0.999859	-3.85084
AK014089	-0.248705	2.01844	-2.15433	0.0542202	0.999859	-4.2295
Sumo1	0.129762	5.94391	2.15206	0.0544352	0.999859	-3.8541
9330159F19Rik	-0.236306	4.24568	-2.15186	0.0544539	0.999859	-3.94164
Pdxk	0.190655	6.48489	2.15179	0.0544606	0.999859	-3.85597
Cwc27	0.144476	4.0011	2.14929	0.0546979	0.999859	-3.9711
Rgl3	-0.211504	3.46521	-2.14889	0.0547362	0.999859	-4.04281
I830012O16Rik	0.32982	3.49012	2.14684	0.0549316	0.999859	-4.03212
Rplp2	-0.178501	7.83328	-2.14034	0.0555556	0.999859	-3.90335
Ddx50	0.100853	6.49675	2.13841	0.0557426	0.999859	-3.86851
1110034B05Rik	0.20723	3.4327	2.13791	0.0557912	0.999859	-4.04537
Mthfd2l	0.2683	2.9345	2.13393	0.0561784	0.999859	-4.11575
Zfp691	-0.232111	1.86132	-2.13307	0.0562625	0.999859	-4.26176
Kctd13	-0.169667	3.12868	-2.13069	0.0564947	0.999859	-4.09877
Kif11	0.55005	1.58463	2.13005	0.056558	0.999859	-4.29111
Dclre1c	-0.129474	4.59768	-2.12868	0.0566927	0.999859	-3.92461
Tmtc4	0.152267	3.66506	2.12833	0.0567271	0.999859	-4.02203
Slc26a10	-0.865312	2.29724	-2.12798	0.056762	0.999859	-4.21035
Rbpms	0.166307	6.18701	2.12776	0.0567837	0.999859	-3.87565
Pafah1b1	0.129708	7.71352	2.12555	0.0570014	0.999859	-3.91234
Cdk6	0.482521	-0.0460154	2.12545	0.0570112	0.999859	-4.41811
Arsa	-0.115564	5.86992	-2.12488	0.0570682	0.999859	-3.87923
Vars2	-0.186558	4.42688	-2.12411	0.0571445	0.999859	-3.94736
Acp5	-0.188591	8.39886	-2.12343	0.0572116	0.999859	-3.94196
Cth	-0.345324	3.48151	-2.1221	0.0573435	0.999859	-4.0478
Bcl2l11	-0.261708	3.82194	-2.12024	0.0575298	0.999859	-4.01401
AK036982	0.452852	0.456456	2.11949	0.0576046	0.999859	-4.37495
Fam113a	-0.162998	4.39723	-2.11602	0.0579517	0.999859	-3.95206
Hmgn3	0.137021	4.81999	2.11507	0.0580474	0.999859	-3.92319
Dhrs3	-0.197679	7.68689	-2.11333	0.0582226	0.999859	-3.92081
Ptges3	0.123434	6.2191	2.11261	0.058296	0.999859	-3.88931
Usp53	0.228982	3.3178	2.10918	0.0586433	0.999859	-4.08019
Stac	0.468117	0.53125	2.10897	0.0586648	0.999859	-4.3787
Edem3	0.206293	5.72281	2.10873	0.0586888	0.999859	-3.89486
Angptl6	-0.341334	1.09834	-2.10678	0.0588874	0.999859	-4.33764
AK011205	0.146134	5.94422	2.10591	0.0589763	0.999859	-3.89538
Frat1	-0.543035	0.40948	-2.10562	0.0590062	0.999859	-4.39459
Tpra1	-0.15808	4.83894	-2.10487	0.0590825	0.999859	-3.93169
Aqp7	-0.225388	7.13797	-2.10318	0.0592559	0.999859	-3.91297
Spns1	-0.205672	4.75352	-2.10064	0.0595176	0.999859	-3.94074
Slc43a2	-0.19645	5.21032	-2.09978	0.0596061	0.999859	-3.91701
Fdxr	-0.20819	3.50094	-2.09957	0.0596277	0.999859	-4.06964
Pbld1	-0.775621	2.90787	-2.09856	0.0597317	0.999859	-4.13371
Abcc5	-0.211688	6.8605	-2.09653	0.0599422	0.999859	-3.91179
Pank1	-0.371016	2.71847	-2.09611	0.0599865	0.999859	-4.17072
Mmp14	-0.379416	5.68135	-2.09225	0.0603881	0.999859	-3.9138
A430105I19Rik	0.29253	7.19614	2.09185	0.0604299	0.999859	-3.92428
Dyrk1b	-0.185387	4.25681	-2.08858	0.060773	0.999859	-3.98915
Kit	0.433416	3.85845	2.08841	0.0607904	0.999859	-4.03682
Edem2	-0.100024	5.29617	-2.0884	0.0607919	0.999859	-3.92287
Iigp1	0.822952	5.52944	2.08739	0.0608982	0.999859	-3.9186
Rnf115	0.101953	5.2311	2.0862	0.0610239	0.999859	-3.92711
Mon1a	-0.19469	3.99437	-2.08498	0.0611521	0.999859	-4.01634
AK161590	-0.310483	0.50906	-2.08488	0.0611625	0.999859	-4.38928
Cyp4f13	-0.166518	4.63491	-2.08341	0.0613183	0.999859	-3.96072
D430019H16Rik	0.372703	2.28786	2.08337	0.0613228	0.999859	-4.22394
Zfp36l1	-0.212552	6.679	-2.0819	0.0614784	0.999859	-3.92077
Plekha1	0.0944348	5.81044	2.07887	0.0618014	0.999859	-3.92085
Fcgrt	-0.168186	7.97084	-2.0769	0.0620125	0.999859	-3.96086
Plaur	-0.312319	2.89409	-2.07672	0.0620316	0.999859	-4.15138
Sdc1	-0.243464	4.42273	-2.07425	0.0622967	0.999859	-3.9802
Cetn3	0.141869	5.5133	2.07391	0.0623338	0.999859	-3.92945
Kcnc2	0.275622	2.58508	2.07315	0.0624157	0.999859	-4.19928
Akap2	0.28405	8.46903	2.07207	0.0625318	0.999859	-3.988
Hbb-b1	0.652372	4.13523	2.06942	0.0628188	0.999859	-4.02337
Cln8	-0.156223	4.88374	-2.06861	0.0629068	0.999859	-3.9568
Mbd6	-0.23572	5.81102	-2.06856	0.0629125	0.999859	-3.93128
Fam164a	0.239484	5.10661	2.06807	0.0629658	0.999859	-3.94498
Hspb11	-0.215954	2.68148	-2.06709	0.063072	0.999859	-4.18411
Map4k1	-0.34158	2.92308	-2.0626	0.063562	0.999859	-4.15133
Cxcl10	0.764273	1.63721	2.06198	0.0636302	0.999859	-4.30381
Yy1	0.10803	5.577	2.06134	0.063701	0.999859	-3.93936
Rnf6	0.110854	5.77145	2.06106	0.063731	0.999859	-3.93677
Meis3	-0.126832	3.78602	-2.05736	0.06414	0.999859	-4.0542
Fsd1l	0.223515	3.60595	2.05579	0.0643139	0.999859	-4.07329
Tatdn2	0.185305	6.01757	2.05447	0.0644602	0.999859	-3.94111
D930015E06Rik	-0.176343	4.02055	-2.05136	0.0648069	0.999859	-4.03824
Rab22a	0.263909	2.45314	2.05104	0.0648416	0.999859	-4.21606
Rabif	0.163526	4.81455	2.05099	0.0648471	0.999859	-3.97454
Dok1	-0.160085	3.62252	-2.05059	0.0648926	0.999859	-4.08093
Top1	0.129283	6.46271	2.05034	0.0649202	0.999859	-3.94674
Cpeb1	0.230273	5.70197	2.04892	0.0650797	0.999859	-3.9483
Zfp362	-0.157236	4.31193	-2.04764	0.0652233	0.999859	-4.01484
Pknox1	0.143207	4.08681	2.0476	0.0652272	0.999859	-4.0329
Klhl29	0.474764	3.18195	2.04719	0.0652732	0.999859	-4.12323
Abhd15	-0.158032	5.88764	-2.03962	0.0661294	0.999859	-3.95524
F2r	0.283032	3.58893	2.0391	0.0661887	0.999859	-4.08675
Zhx1	0.18453	6.49752	2.03728	0.0663964	0.999859	-3.95869
Maff	0.492216	2.68385	2.03706	0.0664217	0.999859	-4.19726
Sez6	-0.338232	1.26969	-2.03634	0.0665047	0.999859	-4.34574
Naip5	-0.202907	3.40016	-2.03571	0.0665759	0.999859	-4.11093
2310022A10Rik	-0.16228	3.5615	-2.03032	0.0671963	0.999859	-4.09815
Arhgap17	-0.116875	5.50226	-2.02932	0.0673124	0.999859	-3.96927
1110014N23Rik	-0.154857	4.28615	-2.02864	0.0673914	0.999859	-4.03085
A430110N23Rik	-0.332174	3.67626	-2.02718	0.0675602	0.999859	-4.09194
Lypla2	-0.167943	4.95422	-2.02344	0.0679952	0.999859	-3.99292
Camta2	-0.155422	5.95688	-2.02315	0.0680296	0.999859	-3.96955
Whsc1	0.183157	3.77469	2.02266	0.0680871	0.999859	-4.07735
Chchd5	-0.161833	3.38258	-2.01975	0.0684281	0.999859	-4.1255
Cggbp1	0.103993	6.2592	2.01974	0.0684292	0.999859	-3.97228
F7	-1.32667	1.48753	-2.01954	0.068453	0.999859	-4.3178
Fbxl2	0.649733	0.693286	2.01935	0.0684751	0.999859	-4.40198
Arhgef1	-0.179043	6.45777	-2.01916	0.068498	0.999859	-3.97408
Atp5d	-0.155765	6.96095	-2.01897	0.0685199	0.999859	-3.98093
Pgf	0.919368	1.72741	2.01836	0.0685912	0.999859	-4.3296
Nupl1	0.155835	4.77348	2.01633	0.0688317	0.999859	-4.00398
Pan2	-0.16744	5.34226	-2.01579	0.0688952	0.999859	-3.98609
Ppp1r15a	-0.159887	4.42916	-2.01578	0.0688961	0.999859	-4.02989
Ahnak2	-0.324393	4.16645	-2.01487	0.0690038	0.999859	-4.04892
Aif1	0.434778	3.17697	2.01414	0.0690905	0.999859	-4.15634
Adrb3	-0.314275	9.5362	-2.01395	0.0691129	0.999859	-4.06996
Mlycd	-0.159002	5.43798	-2.01388	0.0691207	0.999859	-3.98459
Pxk	0.106439	5.53075	2.01366	0.0691474	0.999859	-3.98264
Tmem180	-0.209067	2.54149	-2.01351	0.0691647	0.999859	-4.22832
Entpd4	-0.203322	6.57966	-2.01288	0.0692399	0.999859	-3.98099
Rpl18	-0.127078	7.35179	-2.01259	0.069274	0.999859	-3.99434
Aldh9a1	-0.158286	6.55689	-2.01119	0.0694411	0.999859	-3.9821
Hic1	-0.211847	3.50268	-2.009	0.0697021	0.999859	-4.11916
AA467197	0.745361	0.35804	2.00803	0.069818	0.999859	-4.41896
Vezf1	0.10908	5.91003	2.00788	0.0698362	0.999859	-3.98311
Zfp26	0.198935	4.3014	2.00747	0.0698858	0.999859	-4.04475
Ppdpf	-0.184233	4.66773	-2.00187	0.0705594	0.999859	-4.0247
Atp5g2	-0.116043	6.00576	-1.99832	0.0709899	0.999859	-3.99123
Clec12b	-0.508021	0.505321	-1.99766	0.0710701	0.999859	-4.40094
Rnf4	0.117988	7.23444	1.99459	0.0714453	0.999859	-4.00781
Slc37a3	0.119991	5.13989	1.99392	0.0715274	0.999859	-4.00832
Sirt4	-0.201069	3.63823	-1.99235	0.0717195	0.999859	-4.1178
Stac3	-0.425566	0.180781	-1.99207	0.071755	0.999859	-4.43423
Msc	-0.329396	0.578732	-1.99168	0.0718023	0.999859	-4.40164
Mfap2	-0.398755	1.5281	-1.99134	0.0718445	0.999859	-4.34231
Npr1	-0.134444	6.61823	-1.98849	0.072196	0.999859	-4.00244
Adssl1	-0.478626	2.33615	-1.98536	0.0725832	0.999859	-4.25233
Gnb4	0.321084	1.52173	1.98391	0.0727633	0.999859	-4.34024
AK036733	-0.365657	0.00257174	-1.98203	0.0729976	0.999859	-4.43898
Coq3	-0.148362	4.7	-1.97779	0.0735293	0.999859	-4.03978
Efha2	0.190081	3.26134	1.97633	0.0737131	0.999859	-4.16242
E230016K23Rik	-0.472733	0.0724292	-1.97595	0.0737609	0.999859	-4.43686
AB347565	-0.387955	-0.0982071	-1.97585	0.0737733	0.999859	-4.44398
Atp6v0c	-0.151011	6.08163	-1.97554	0.0738122	0.999859	-4.01128
Darc	-0.428011	2.64185	-1.9744	0.0739566	0.999859	-4.24243
Ankrd29	0.367453	4.52463	1.97311	0.0741192	0.999859	-4.04584
Qdpr	-0.113725	6.35779	-1.97278	0.0741603	0.999859	-4.01439
Tslp	-0.355709	1.77412	-1.97198	0.0742625	0.999859	-4.31802
Zfp703	-0.198217	5.43805	-1.97011	0.0745001	0.999859	-4.02334
Plvap	-0.381694	5.50292	-1.96976	0.0745444	0.999859	-4.02158
Cd200r1	-0.431059	2.6783	-1.96809	0.0747579	0.999859	-4.22009
Abcd4	-0.168131	4.68581	-1.96754	0.0748272	0.999859	-4.0495
Anxa11	-0.174665	5.09343	-1.96705	0.0748901	0.999859	-4.03253
Palmd	0.172411	8.25394	1.96647	0.0749637	0.999859	-4.05976
Stat1	0.230522	7.20577	1.96487	0.0751689	0.999859	-4.03237
Magee1	-0.1467	4.04656	-1.96385	0.0752998	0.999859	-4.09374
Ccdc22	-0.119093	4.44315	-1.96338	0.0753608	0.999859	-4.06544
Ctps	0.27899	4.59537	1.96144	0.0756104	0.999859	-4.05736
Zfp213	-0.2456	2.84493	-1.95929	0.0758889	0.999859	-4.22109
Galt	-0.217197	4.13775	-1.95752	0.0761181	0.999859	-4.09621
Trf	-0.165135	12.0648	-1.9574	0.0761328	0.999859	-4.19671
Slc20a1	0.299182	6.09012	1.9556	0.0763671	0.999859	-4.02887
Emp1	0.218196	9.4963	1.95542	0.0763902	0.999859	-4.10631
Rhbdd3	-0.189769	4.33092	-1.95234	0.0767931	0.999859	-4.08362
Hmgcl	-0.164784	5.54224	-1.95219	0.0768131	0.999859	-4.03602
Fgf11	-0.218699	3.66603	-1.95144	0.076911	0.999859	-4.13716
Hip1	0.170042	7.5675	1.95078	0.0769975	0.999859	-4.05285
Ddrgk1	-0.141685	6.54003	-1.9488	0.0772578	0.999859	-4.03658
Slc25a20	-0.165637	6.09756	-1.9476	0.0774149	0.999859	-4.03593
Grcc10	-0.292916	3.33534	-1.94717	0.0774725	0.999859	-4.17894
Ivns1abp	0.436209	8.09889	1.94635	0.0775806	0.999859	-4.07037
Ntng2	-0.178863	4.20739	-1.94625	0.0775931	0.999859	-4.09377
Tmx1	0.145299	5.31881	1.94597	0.0776303	0.999859	-4.04428
Cstf2	0.110613	5.083	1.94573	0.0776629	0.999859	-4.05047
Acads	-0.150285	7.18254	-1.94482	0.0777826	0.999859	-4.04869
Rnf19a	0.130164	5.88145	1.94437	0.0778421	0.999859	-4.03912
Taf4b	0.180769	2.7237	1.94323	0.0779935	0.999859	-4.2359
Ltbp1	-0.16743	5.38495	-1.94272	0.0780619	0.999859	-4.04683
9130014G24Rik	0.477459	2.25519	1.9418	0.0781836	0.999859	-4.29425
C330006K01Rik	-0.182604	4.22171	-1.94001	0.078422	0.999859	-4.0983
Arid5a	0.228242	3.29957	1.93971	0.0784627	0.999859	-4.17681
Mospd3	-0.240499	3.93569	-1.93929	0.0785179	0.999859	-4.12551
AK144329	-0.44355	-0.160529	-1.93849	0.0786252	0.999859	-4.45749
Agpat3	-0.155139	7.41948	-1.93824	0.0786591	0.999859	-4.05832
Ndufs7	-0.194946	5.77846	-1.93663	0.0788742	0.999859	-4.04714
Stac2	-0.340163	1.53835	-1.93594	0.0789664	0.999859	-4.35163
Azin1	0.162608	6.42567	1.93473	0.0791294	0.999859	-4.04809
Trub1	-0.137131	4.37575	-1.93461	0.0791456	0.999859	-4.09369
Dnajb1	0.204199	5.25488	1.93429	0.0791887	0.999859	-4.0564
AK043046	0.225973	2.29954	1.93367	0.0792719	0.999859	-4.28284
Acaa1b	-0.362152	6.18269	-1.93359	0.0792831	0.999859	-4.04871
Kcnh4	-0.653356	0.451072	-1.92983	0.0797912	0.999859	-4.43091
Arl5a	0.168505	6.20161	1.92949	0.0798369	0.999859	-4.05186
Mxd1	-0.181395	3.8584	-1.92707	0.080166	0.999859	-4.13907
Ccrl1	0.549868	1.59607	1.92527	0.0804125	0.999859	-4.35317
Xab2	-0.102037	5.35771	-1.92415	0.0805653	0.999859	-4.06344
Cul7	-0.149035	5.00954	-1.92394	0.0805931	0.999859	-4.07254
C2cd2l	-0.202621	5.06979	-1.92358	0.0806428	0.999859	-4.07035
Gtpbp3	-0.157795	3.68595	-1.9227	0.0807641	0.999859	-4.15504
Apol10b	0.369148	3.56062	1.92237	0.0808084	0.999859	-4.16767
Acd	-0.118663	4.0771	-1.92136	0.0809472	0.999859	-4.12341
Emcn	-0.223957	5.48767	-1.92063	0.0810482	0.999859	-4.06368
2410042D21Rik	0.145123	4.00521	1.92042	0.0810766	0.999859	-4.12819
Apoc1	-0.485415	7.32737	-1.91911	0.0812574	0.999859	-4.07255
Eif5a2	0.231161	2.6126	1.9187	0.0813134	0.999859	-4.25658
Thap3	-0.254191	3.86003	-1.91816	0.0813883	0.999859	-4.1463
Tardbp	0.106584	7.57185	1.9163	0.0816458	0.999859	-4.07985
A630072M18Rik	0.141752	3.85346	1.91593	0.0816966	0.999859	-4.14225
Ccnc	0.181966	4.67411	1.91535	0.0817769	0.999859	-4.08952
Zfp251	-0.181501	2.83853	-1.91484	0.0818486	0.999859	-4.23543
P4htm	-0.279763	1.43055	-1.91472	0.0818644	0.999859	-4.37002
Mcat	-0.139093	4.67152	-1.91463	0.0818777	0.999859	-4.09317
Zfp449	0.166624	3.95201	1.91447	0.0818998	0.999859	-4.13681
Cacna1c	0.23284	3.02032	1.91315	0.0820833	0.999859	-4.22239
Sec23ip	0.122547	5.78024	1.91229	0.0822021	0.999859	-4.06777
Pgls	-0.16123	4.93695	-1.91212	0.082226	0.999859	-4.0839
Smek1	0.109639	5.55507	1.91169	0.0822868	0.999859	-4.07056
Plce1	0.149997	5.40407	1.91106	0.0823746	0.999859	-4.07281
Nolc1	0.189051	5.55775	1.91046	0.082458	0.999859	-4.07146
Beta-s	0.584654	6.66139	1.91008	0.0825119	0.999859	-4.07102
Shc2	-0.246451	2.63856	-1.90975	0.0825578	0.999859	-4.25959
Dnaja2	0.108189	6.9493	1.90967	0.0825692	0.999859	-4.07521
Unc45b	-0.194415	4.8014	-1.9075	0.0828732	0.999859	-4.09185
Coasy	-0.158709	6.04503	-1.90367	0.0834126	0.999859	-4.07449
Rccd1	-0.161144	3.68758	-1.90331	0.0834624	0.999859	-4.16315
Nt5c3	0.123141	3.93982	1.90296	0.0835128	0.999859	-4.14475
Cry1	0.290576	3.12462	1.90137	0.083738	0.999859	-4.21406
Nop56	0.15133	5.13685	1.90126	0.0837534	0.999859	-4.08765
Ccng2	-0.126214	5.47844	-1.90102	0.083788	0.999859	-4.0806
Fam158a	-0.158454	5.13838	-1.90102	0.083788	0.999859	-4.08713
Gemin4	0.161761	3.27689	1.89964	0.0839828	0.999859	-4.20401
Car15	-0.292178	0.13576	-1.89897	0.0840789	0.999859	-4.45017
1300014I06Rik	0.292188	4.99969	1.89808	0.0842058	0.999859	-4.09121
Grn	-0.178616	8.21265	-1.89773	0.0842548	0.999859	-4.11042
Gbp2	0.329211	6.75083	1.89743	0.0842976	0.999859	-4.08364
Fam49a	0.162087	5.36667	1.89606	0.0844934	0.999859	-4.08581
Yif1b	-0.12037	4.70895	-1.89362	0.0848436	0.999859	-4.10626
Sf3b5	-0.169547	4.23503	-1.89279	0.0849618	0.999859	-4.1325
Ddx21	0.17876	5.89283	1.8925	0.0850036	0.999859	-4.08447
Ugt1a6	-0.358199	1.84249	-1.89033	0.085316	0.999859	-4.34425
Arfip1	0.131885	5.35004	1.88783	0.0856782	0.999859	-4.09387
Heatr7a	-0.115163	5.32067	-1.88634	0.0858934	0.999859	-4.09592
Adam12	-0.429133	4.55982	-1.88283	0.0864041	0.999859	-4.12256
Clec3b	-0.201379	6.36502	-1.88248	0.0864555	0.999859	-4.09339
Tex10	0.124149	4.3621	1.88227	0.0864865	0.999859	-4.13201
Tnfaip3	0.179191	4.41343	1.88192	0.0865368	0.999859	-4.12751
AK031278	-0.184245	2.95266	-1.88047	0.0867498	0.999859	-4.24814
FJ422280	0.476967	0.644291	1.88002	0.0868161	0.999859	-4.42612
Skiv2l	-0.125433	6.55925	-1.87996	0.0868249	0.999859	-4.09659
Coq6	-0.13425	4.89843	-1.87993	0.0868287	0.999859	-4.11129
Igtp	0.759419	4.7342	1.87987	0.0868377	0.999859	-4.11786
Abcb4	-0.513994	2.05904	-1.87946	0.0868979	0.999859	-4.32029
Dpep2	-0.486093	3.12499	-1.87911	0.0869488	0.999859	-4.22458
Rc3h2	0.114973	5.3109	1.87901	0.0869633	0.999859	-4.1017
2410066E13Rik	0.308759	4.89692	1.87741	0.0871993	0.999859	-4.11154
Zfp358	-0.143621	3.88013	-1.87692	0.0872708	0.999859	-4.16774
Il6ra	0.234625	4.63504	1.87649	0.0873342	0.999859	-4.12085
Uba2	0.0978253	6.24085	1.87475	0.0875906	0.999859	-4.09971
Grhl1	-0.263461	3.54088	-1.87341	0.0877894	0.999859	-4.19991
Cys1	0.672703	3.57384	1.87302	0.0878466	0.999859	-4.1833
Slamf9	0.241092	3.65175	1.87247	0.0879288	0.999859	-4.18576
Snrnp70	-0.15692	7.66527	-1.87174	0.0880372	0.999859	-4.11777
Spon2	-0.478093	3.21798	-1.87043	0.0882312	0.999859	-4.2298
Tbxas1	-0.320356	3.64956	-1.86993	0.0883055	0.999859	-4.18523
F2rl1	0.488064	1.47304	1.86873	0.0884842	0.999859	-4.38247
Tomm40	-0.180197	3.81186	-1.86778	0.0886262	0.999859	-4.17739
Arl2	-0.147002	4.78725	-1.8674	0.088684	0.999859	-4.12569
F5	-1.57643	0.866083	-1.86695	0.0887506	0.999859	-4.42522
Tspan2	0.256208	4.4424	1.86665	0.0887949	0.999859	-4.14013
Atxn2l	-0.125484	6.85864	-1.86542	0.0889791	0.999859	-4.11134
Ecm1	-0.291214	6.5698	-1.8654	0.0889832	0.999859	-4.10927
Ltbp4	-0.274875	7.73731	-1.86458	0.0891057	0.999859	-4.12538
Setd1a	-0.159353	5.96701	-1.86428	0.0891509	0.999859	-4.10908
Rps6kb1	0.112664	6.36367	1.86424	0.0891575	0.999859	-4.10931
H2-K2	-0.307559	3.20772	-1.86398	0.0891954	0.999859	-4.23459
Ikbke	-0.201331	4.24896	-1.8634	0.0892833	0.999859	-4.1563
Sap130	-0.103161	5.55194	-1.86126	0.089606	0.999859	-4.11393
Mrpl4	-0.127184	5.35732	-1.85763	0.0901546	0.999859	-4.11982
Aox3	-0.533989	2.99068	-1.85515	0.0905315	0.999859	-4.25506
Wtap	0.101258	5.85501	1.85445	0.0906381	0.999859	-4.11775
Pld1	-0.127522	4.08721	-1.85423	0.0906717	0.999859	-4.16775
Uap1l1	-0.158553	4.10646	-1.85357	0.0907733	0.999859	-4.16811
Kcnj8	-0.164061	5.17574	-1.85333	0.0908097	0.999859	-4.12614
Cpxm1	-0.337898	4.2106	-1.85221	0.0909806	0.999859	-4.16869
Dennd4b	-0.131206	4.79089	-1.8519	0.0910279	0.999859	-4.13667
Fam167a	1.56697	0.556139	1.85181	0.091042	0.999859	-4.46059
Lonp1	-0.118938	7.00757	-1.85111	0.0911496	0.999859	-4.1252
Pspc1	0.172228	4.32108	1.85074	0.0912058	0.999859	-4.15957
D1Ertd622e	0.12682	4.46571	1.85023	0.091284	0.999859	-4.14941
Pecr	-0.178275	4.12112	-1.84964	0.0913752	0.999859	-4.16957
Setd4	-0.280347	2.20744	-1.84957	0.0913847	0.999859	-4.32939
Ang	-0.328513	3.11975	-1.84876	0.0915093	0.999859	-4.24151
Nr6a1	-0.327245	2.14284	-1.84785	0.0916492	0.999859	-4.33972
Tmod3	0.123589	6.513	1.84607	0.0919244	0.999859	-4.12568
Sgta	-0.118685	6.86092	-1.84528	0.0920458	0.999859	-4.12869
Slc13a3	-0.398347	1.30002	-1.84385	0.0922684	0.999859	-4.39666
Shisa6	0.46889	0.0544426	1.84374	0.0922851	0.999859	-4.46069
Ttc23	-0.107132	4.07338	-1.84325	0.0923604	0.999859	-4.17734
Fau	-0.161335	7.28038	-1.84263	0.0924575	0.999859	-4.13546
Wac	0.101081	6.39208	1.84237	0.0924979	0.999859	-4.12829
Hspa12a	0.149028	7.51763	1.84207	0.0925437	0.999859	-4.1402
Pex16	-0.167414	6.58048	-1.84113	0.0926903	0.999859	-4.13031
Tmem202	-0.441739	0.535534	-1.84015	0.0928428	0.999859	-4.4371
Nufip1	0.147006	3.51748	1.83912	0.0930031	0.999859	-4.22039
Meig1	2.24178	0.226234	1.83902	0.0930198	0.999859	-4.47263
Cd209d	-0.302931	3.46346	-1.83861	0.093083	0.999859	-4.22206
Arl6	0.164127	3.2878	1.83837	0.0931215	0.999859	-4.23924
Os9	-0.104292	7.53895	-1.83751	0.0932549	0.999859	-4.14384
Pigu	0.145582	4.81403	1.83736	0.0932792	0.999859	-4.1481
1700003M02Rik	2.90702	-0.417085	1.83639	0.0934305	0.999859	-4.49675
Fgl1	-0.75344	1.00304	-1.83562	0.0935518	0.999859	-4.41682
Fam133b	0.116266	3.9394	1.83293	0.0939748	0.999859	-4.19292
Rusc1	-0.123462	3.95244	-1.83209	0.0941063	0.999859	-4.19223
Ggt5	-0.208509	4.82295	-1.83045	0.0943657	0.999859	-4.15394
Abi2	0.173647	3.96972	1.82905	0.0945886	0.999859	-4.19284
Dgat	-0.355106	2.98923	-1.82577	0.0951087	0.999859	-4.27973
Wrap53	-0.146203	3.50007	-1.8253	0.0951841	0.999859	-4.22883
Ccbe1	0.390623	3.81575	1.82456	0.0953028	0.999859	-4.21133
Zfp810	-0.125079	4.35684	-1.82409	0.0953779	0.999859	-4.17497
Cpt1c	-0.236187	2.85932	-1.82347	0.0954771	0.999859	-4.28862
Ints8	0.131442	5.05159	1.82346	0.0954772	0.999859	-4.1526
Smndc1	0.0992752	4.90909	1.82285	0.0955759	0.999859	-4.1566
Dusp11	0.0999627	6.75291	1.82178	0.0957464	0.999859	-4.14786
Enoph1	0.121527	3.58834	1.82154	0.0957854	0.999859	-4.22379
Cul1	0.0920807	6.81051	1.8211	0.0958559	0.999859	-4.14886
Cebpg	0.130796	6.81342	1.82028	0.0959877	0.999859	-4.14968
Apc2	-0.271217	1.2797	-1.82001	0.0960312	0.999859	-4.39983
AK021197	-0.319275	0.654991	-1.81984	0.0960581	0.999859	-4.43592
Gcat	-0.276676	3.71502	-1.81888	0.0962135	0.999859	-4.21797
P2rx4	-0.136632	5.8444	-1.81666	0.0965715	0.999859	-4.15036
Anpep	-0.359422	5.42543	-1.81664	0.0965746	0.999859	-4.15291
Rimkla	-0.4143	-0.0370457	-1.8166	0.096581	0.999859	-4.46891
Phka1	-0.113321	4.53182	-1.81612	0.0966576	0.999859	-4.1743
Pkd2	0.0933798	6.55402	1.81564	0.0967364	0.999859	-4.15199
1700030C10Rik	0.420602	0.743905	1.81531	0.0967899	0.999859	-4.42978
Dtna	0.135791	4.72442	1.81385	0.0970265	0.999859	-4.16967
Zer1	-0.113538	5.71302	-1.81291	0.0971785	0.999859	-4.15431
Wdr89	-0.191335	2.25935	-1.81159	0.0973937	0.999859	-4.33878
Mknk2	-0.165515	9.46716	-1.81093	0.097501	0.999859	-4.20489
Aldh3b2	-0.223596	4.92526	-1.81051	0.097569	0.999859	-4.16521
Fam76a	0.170715	5.56886	1.8102	0.0976206	0.999859	-4.1572
Wdr24	-0.163211	4.01329	-1.80944	0.0977435	0.999859	-4.20568
Btbd2	-0.140439	5.03828	-1.80925	0.0977755	0.999859	-4.16539
Catsper2	-0.218175	2.80331	-1.80841	0.0979124	0.999859	-4.29456
Rgs2	-0.216827	3.86629	-1.80835	0.0979214	0.999859	-4.21386
Nlrc4	-0.27024	1.15754	-1.80739	0.0980802	0.999859	-4.41051
Syvn1	-0.137582	6.22023	-1.80736	0.098084	0.999859	-4.15803
GABA-B-R	-0.340838	-0.0481307	-1.80673	0.0981876	0.999859	-4.47407
Tgtp2	0.849782	4.1351	1.80642	0.0982392	0.999859	-4.19537
Col6a6	-0.290555	4.10075	-1.80589	0.0983259	0.999859	-4.20572
Nuf2	0.456179	0.300249	1.80356	0.0987086	0.999859	-4.46023
Rapgef4	-0.471437	1.97938	-1.80343	0.0987304	0.999859	-4.36629
Gls	0.128324	6.38722	1.80339	0.0987362	0.999859	-4.16186
Cotl1	-0.226492	5.39896	-1.80319	0.0987696	0.999859	-4.16497
Ulk1	-0.119382	5.79999	-1.80308	0.0987873	0.999859	-4.1623
Atpase6	-0.337167	5.04874	-1.80231	0.0989143	0.999859	-4.17138
Dusp26	-0.229949	1.9432	-1.80148	0.0990527	0.999859	-4.36117
Akr7a5	-0.233925	4.49302	-1.80036	0.0992379	0.999859	-4.1906
AI504432	0.382412	0.797828	1.79964	0.0993568	0.999859	-4.43104
Cdk12	0.141382	5.29996	1.7987	0.0995122	0.999859	-4.16959
Brip1	0.281317	1.41855	1.7986	0.0995301	0.999859	-4.40051
Smg7	0.0855388	5.9744	1.7984	0.0995628	0.999859	-4.16572
Mnat1	0.109899	4.2385	1.79815	0.0996045	0.999859	-4.19873
Ints12	-0.0999062	3.82788	-1.79802	0.0996266	0.999859	-4.22242
Rnase4	-0.168108	7.39713	-1.79694	0.0998047	0.999859	-4.17479
Polr1e	0.192882	3.08209	1.7949	0.100146	0.999859	-4.27628
Commd4	-0.133923	5.07917	-1.79346	0.100387	0.999859	-4.17766
Dffb	-0.218295	2.60263	-1.79302	0.100459	0.999859	-4.31954
Ncrna00085	0.322233	1.94129	1.79279	0.100499	0.999859	-4.37594
Ccl12	0.652915	1.02344	1.79061	0.100865	0.999859	-4.43043
Trim25	-0.152306	6.37639	-1.78919	0.101103	0.999859	-4.17396
B230312A22Rik	-0.2774	1.81253	-1.78907	0.101123	0.999859	-4.37558
Hdac10	-0.125469	4.64146	-1.78844	0.10123	0.999859	-4.19223
Brd8	-0.0946942	6.0155	-1.78839	0.101239	0.999859	-4.1743
Kbtbd12	-0.353345	1.05179	-1.78832	0.101249	0.999859	-4.41912
Pex6	-0.186601	5.79491	-1.78712	0.101452	0.999859	-4.17595
Stk4	0.112337	5.37816	1.78478	0.101848	0.999859	-4.18024
Nmd3	0.143549	4.64581	1.78461	0.101878	0.999859	-4.19418
Uqcrq	-0.214297	6.13778	-1.78418	0.10195	0.999859	-4.17794
Fyttd1	0.127078	6.06993	1.78404	0.101975	0.999859	-4.17793
Med12l	0.216538	4.73523	1.78364	0.102042	0.999859	-4.19227
Cisd2	0.114909	4.99386	1.78294	0.102161	0.999859	-4.18713
Matk	-0.384445	1.76488	-1.78221	0.102286	0.999859	-4.37606
Pam16	-0.175144	4.22114	-1.782	0.102322	0.999859	-4.21154
Pitpnm1	-0.120424	5.73066	-1.78191	0.102336	0.999859	-4.18064
Irgm1	0.376281	5.16787	1.78124	0.102451	0.999859	-4.18622
Emb	-0.249233	3.01387	-1.78017	0.102632	0.999859	-4.29282
Nckap5l	-0.212744	2.80863	-1.77923	0.102794	0.999859	-4.30954
AK053178	0.741079	1.75801	1.77862	0.102898	0.999859	-4.39363
Dab2ip	-0.125696	7.33258	-1.77749	0.103093	0.999859	-4.18991
Slc2a8	-0.222122	1.79751	-1.77738	0.103111	0.999859	-4.3824
Pim3	-0.308401	7.05255	-1.77685	0.103202	0.999859	-4.18755
Rgl1	0.209817	6.9172	1.77664	0.103237	0.999859	-4.18716
BC030470	0.300047	0.196756	1.77607	0.103335	0.999859	-4.46617
Jakmip3	-0.289572	1.53451	-1.77494	0.10353	0.999859	-4.40023
Utp15	0.105603	4.00799	1.77392	0.103705	0.999859	-4.22808
Uqcr11	-0.21964	4.12505	-1.77337	0.1038	0.999859	-4.22426
Ncf2	-0.226232	4.33547	-1.77307	0.103852	0.999859	-4.21214
Hpcal1	-0.141335	4.69199	-1.77094	0.10422	0.999859	-4.2042
Pcif1	-0.128528	4.96985	-1.76964	0.104445	0.999859	-4.19905
Kif3b	0.116883	5.57366	1.76955	0.104461	0.999859	-4.19164
Pik3ap1	-0.31585	3.02897	-1.7693	0.104504	0.999859	-4.2929
Slc38a2	0.168184	5.97322	1.76889	0.104576	0.999859	-4.19104
Prc1	0.413469	1.52125	1.76817	0.104701	0.999859	-4.40617
Phf20l1	0.11842	5.70613	1.76646	0.104999	0.999859	-4.19365
Ube2d2	0.0968887	6.31003	1.76602	0.105076	0.999859	-4.19354
Hcfc1r1	-0.186174	6.1288	-1.76557	0.105154	0.999859	-4.19382
Adam1a	-0.211585	1.71848	-1.76384	0.105456	0.999859	-4.39274
Vsig8	-0.926697	-0.199627	-1.76331	0.10555	0.999859	-4.47725
Sos1	0.106591	5.35236	1.76301	0.105602	0.999859	-4.19865
Paqr3	-0.249864	1.63312	-1.76288	0.105624	0.999859	-4.39551
Trim14	-0.19574	4.21142	-1.76276	0.105645	0.999859	-4.22445
Hira	0.0983587	4.89971	1.76196	0.105786	0.999859	-4.2058
Abcc10	-0.196733	3.85989	-1.75932	0.106249	0.999859	-4.24839
Fat4	-0.252866	4.47944	-1.75902	0.106302	0.999859	-4.21941
AK080350	0.269275	1.52188	1.75831	0.106428	0.999859	-4.41083
Alx1	-0.400644	0.839794	-1.75708	0.106645	0.999859	-4.44369
Fastk	-0.127142	5.70588	-1.75679	0.106697	0.999859	-4.20206
Brpf3	-0.223363	2.91553	-1.75663	0.106725	0.999859	-4.31109
Alox5ap	-0.215328	4.57239	-1.7564	0.106765	0.999859	-4.21766
Rad54l	0.370608	-0.0869293	1.7564	0.106767	0.999859	-4.48169
Gtpbp4	0.151616	5.8872	1.75602	0.106833	0.999859	-4.20202
Fchsd1	-0.151406	2.8812	-1.75575	0.106881	0.999859	-4.31418
Ube2e2	0.120425	4.79915	1.75492	0.107028	0.999859	-4.21278
Plekha4	-0.258107	2.62168	-1.75394	0.107201	0.999859	-4.33697
Sgms1	0.223221	6.12713	1.75382	0.107222	0.999859	-4.20379
Car4	-0.309006	5.62342	-1.75309	0.107353	0.999859	-4.20545
Alg1	-0.0981552	4.82624	-1.75283	0.107399	0.999859	-4.21462
mKIAA0453	0.319465	0.210679	1.75182	0.10758	0.999859	-4.47122
Coq10b	0.24721	4.98809	1.75181	0.107581	0.999859	-4.21165
Ap3m2	0.0956766	5.3135	1.75176	0.10759	0.999859	-4.20833
Sik3	-0.171247	5.81171	-1.75132	0.107669	0.999859	-4.20639
Kif5a	-0.259627	3.5907	-1.7508	0.107761	0.999859	-4.2682
Aven	-0.165861	3.41381	-1.75079	0.107763	0.999859	-4.27745
Sfrs16	-0.148707	2.95721	-1.75053	0.107809	0.999859	-4.31157
Hoxd8	0.228511	3.75726	1.7502	0.107867	0.999859	-4.26041
Slc29a1	-0.140737	5.11686	-1.74951	0.107992	0.999859	-4.21252
AK040904	-0.250116	0.72108	-1.74942	0.108008	0.999859	-4.44855
Fam107b	0.165218	5.44154	1.74927	0.108034	0.999859	-4.20977
C030006K11Rik	-0.152589	4.65846	-1.74905	0.108074	0.999859	-4.22179
2310067B10Rik	-0.151186	5.15731	-1.74878	0.108123	0.999859	-4.21319
Atg3	0.0977407	5.7396	1.74848	0.108176	0.999859	-4.20882
Fbxl12	-0.165979	4.57803	-1.74837	0.108196	0.999859	-4.22453
Uhrf1	0.315816	2.26888	1.74763	0.108328	0.999859	-4.3612
Rarg	-0.127813	5.44937	-1.74739	0.108372	0.999859	-4.21132
Ubxn6	-0.124379	5.38289	-1.74691	0.108457	0.999859	-4.21209
Lims1	0.146822	6.15176	1.74672	0.108491	0.999859	-4.20981
Picalm	0.119807	8.14047	1.74646	0.108538	0.999859	-4.22527
Tcerg1	0.0955281	5.47269	1.74416	0.108951	0.999859	-4.21371
Prkd1	0.162878	5.66509	1.74342	0.109086	0.999859	-4.21342
Tmtc3	0.153469	4.69402	1.74304	0.109153	0.999859	-4.22393
Rlim	0.0932806	5.82766	1.74282	0.109194	0.999859	-4.2134
Mogat1	-0.263375	5.26828	-1.7428	0.109197	0.999859	-4.21709
Lrrc61	-0.173076	3.87743	-1.74261	0.109231	0.999859	-4.25712
Myh14	-0.17891	4.65019	-1.7406	0.109594	0.999859	-4.22723
Lmo2	-0.115407	4.77979	-1.74044	0.109625	0.999859	-4.2253
Nampt	0.213025	7.02806	1.74019	0.10967	0.999859	-4.21809
Exoc5	0.143706	5.55614	1.73997	0.10971	0.999859	-4.21661
Aff1	0.170005	6.99449	1.73945	0.109804	0.999859	-4.21868
Apoe	-0.2509	11.4993	-1.73918	0.109852	0.999859	-4.29756
Tcf21	-0.282278	1.95667	-1.73898	0.109888	0.999859	-4.38864
Tnc	0.379405	3.43783	1.73891	0.109902	0.999859	-4.28502
Cngb1	-0.294413	-0.0108615	-1.73854	0.109968	0.999859	-4.48264
Tmem57	0.183401	6.20264	1.73539	0.110543	0.999859	-4.21947
Adck1	-0.106808	4.48949	-1.73477	0.110657	0.999859	-4.23661
Ephx2	-0.245922	8.37343	-1.73432	0.110739	0.999859	-4.23747
Cars2	-0.12826	4.25485	-1.73345	0.110898	0.999859	-4.2459
Egfl7	-0.200401	6.887	-1.73335	0.110915	0.999859	-4.22287
Rnf5	-0.118929	5.12901	-1.73268	0.111039	0.999859	-4.22609
Epn2	0.173497	6.31839	1.73176	0.111207	0.999859	-4.22261
Iars	0.110336	5.37847	1.73151	0.111253	0.999859	-4.22472
Pkig	0.151298	4.69491	1.73128	0.111295	0.999859	-4.23387
Tspan8	-0.623659	-0.014612	-1.73123	0.111304	0.999859	-4.49209
Gnl3	0.15608	5.25137	1.73113	0.111322	0.999859	-4.22594
5430405H02Rik	-0.240112	2.08571	-1.73103	0.111341	0.999859	-4.38016
Rpl29	-0.0965974	7.13251	-1.72996	0.111538	0.999859	-4.22708
Gpr19	-0.20459	2.10461	-1.72992	0.111546	0.999859	-4.37995
Ccdc12	-0.146654	4.62883	-1.72941	0.11164	0.999859	-4.2373
Pfkm	-0.146833	5.04395	-1.72906	0.111704	0.999859	-4.23029
Slc27a3	-0.24164	2.55171	-1.72876	0.111759	0.999859	-4.35059
Ctsa	-0.111425	7.4793	-1.72872	0.111768	0.999859	-4.23086
Rab6	0.122771	6.62929	1.72565	0.112334	0.999859	-4.22852
Pdp1	0.127884	4.26664	1.72523	0.112412	0.999859	-4.24999
Acr	-0.334635	1.21702	-1.72397	0.112647	0.999859	-4.43675
Tyrobp	-0.251494	5.53108	-1.72358	0.112718	0.999859	-4.23043
Fbxl5	0.128901	6.57859	1.72328	0.112774	0.999859	-4.2304
Exosc2	0.107957	3.99721	1.72236	0.112945	0.999859	-4.26374
Trim35	0.112403	7.00506	1.72173	0.113063	0.999859	-4.23318
Tob1	0.158762	6.20997	1.72047	0.113298	0.999859	-4.23208
Med25	-0.136022	5.56228	-1.7204	0.113311	0.999859	-4.23324
Lrig1	-0.183828	6.01593	-1.72	0.113386	0.999859	-4.23254
Slc6a12	-0.421158	1.41179	-1.7191	0.113554	0.999859	-4.42467
Yipf6	0.0933971	5.47485	1.71868	0.113632	0.999859	-4.23484
AK151815	0.416934	0.194237	1.71862	0.113644	0.999859	-4.47771
Hmcn1	-0.392998	2.73359	-1.7186	0.113646	0.999859	-4.34036
Ddx10	0.107886	4.49519	1.71846	0.113673	0.999859	-4.24809
Gna13	0.115299	6.00451	1.71775	0.113807	0.999859	-4.23437
Styx	0.149649	3.41705	1.71644	0.114052	0.999859	-4.29533
Tead1	0.156656	6.6539	1.71618	0.114101	0.999859	-4.23653
Slfn9	0.285771	1.30106	1.71586	0.114162	0.999859	-4.42775
Birc3	0.117395	4.51249	1.71516	0.114292	0.999859	-4.25064
Pilrb2	-0.200426	1.55868	-1.71446	0.114425	0.999859	-4.41777
Alpl	-0.261584	2.98891	-1.71302	0.114697	0.999859	-4.32509
Dhrs9	-0.818657	0.28938	-1.71211	0.114867	0.999859	-4.47481
Nuak1	-0.243132	4.81457	-1.71012	0.115245	0.999859	-4.24778
Mmp11	-0.287382	4.24935	-1.70925	0.115409	0.999859	-4.26383
Oxtr	0.42606	6.04449	1.70899	0.115459	0.999859	-4.2418
Ndufv1	-0.127006	7.38264	-1.70852	0.115548	0.999859	-4.24604
Trappc6b	0.113573	6.76943	1.7085	0.115551	0.999859	-4.2432
Usp25	0.143913	6.19863	1.70828	0.115593	0.999859	-4.24237
Lmo7	0.17297	5.13456	1.70698	0.115841	0.999859	-4.24703
Rfx2	0.447876	3.17879	1.70688	0.11586	0.999859	-4.32765
Insl3	-0.294502	1.24034	-1.70652	0.115928	0.999859	-4.43677
4933407H18Rik	-0.135593	5.35748	-1.70616	0.115998	0.999859	-4.246
Wdtc1	-0.0957876	5.65186	-1.70597	0.116034	0.999859	-4.24486
2810428I15Rik	-0.212486	4.60066	-1.70497	0.116224	0.999859	-4.25673
Pcyt2	-0.25291	6.1312	-1.70205	0.116784	0.999859	-4.24765
Zfp148	0.107968	5.76201	1.70204	0.116785	0.999859	-4.24783
Tbc1d22a	-0.088403	5.28293	-1.70112	0.116963	0.999859	-4.25033
Vps54	0.123069	6.0225	1.70108	0.11697	0.999859	-4.2484
Sf3a3	0.107513	5.06692	1.70077	0.117029	0.999859	-4.25251
Grrp1	-0.291596	2.05656	-1.70005	0.117167	0.999859	-4.3939
Runx1t1	-0.330701	1.09685	-1.69888	0.117393	0.999859	-4.44922
Cep55	0.32243	0.573117	1.69879	0.11741	0.999859	-4.46597
Pld3	-0.18533	5.92147	-1.69843	0.11748	0.999859	-4.25071
Usp35	-0.157326	5.46133	-1.69755	0.117649	0.999859	-4.25255
Ifi47	0.525277	3.6606	1.69602	0.117944	0.999859	-4.29631
N4bp2l2	0.115657	5.58432	1.69584	0.11798	0.999859	-4.25338
Fam102b	0.195856	7.52744	1.69577	0.117993	0.999859	-4.25747
Hist2h2be	-0.184758	2.83488	-1.69387	0.118362	0.999859	-4.34716
1200011I18Rik	0.101395	5.46681	1.6927	0.11859	0.999859	-4.25636
Fbxo46	-0.130283	2.88974	-1.69256	0.118617	0.999859	-4.34407
Zhx3	0.205209	4.69479	1.69238	0.118652	0.999859	-4.26331
Plekha2	0.15408	6.30063	1.69215	0.118697	0.999859	-4.25599
Myo9a	0.118519	5.57751	1.69212	0.118703	0.999859	-4.25652
Cdk7	0.0870806	5.32931	1.69161	0.118802	0.999859	-4.25789
Phospho1	-0.324563	0.464854	-1.69131	0.11886	0.999859	-4.47231
Eef2k	0.28309	5.8226	1.69111	0.118899	0.999859	-4.25693
Smad1	0.1479	4.69451	1.69064	0.11899	0.999859	-4.26578
Phf19	0.28923	0.983524	1.68963	0.119187	0.999859	-4.45125
Slc45a4	-0.103566	4.83927	-1.68727	0.119649	0.999859	-4.26567
Gbp6	0.33534	5.58035	1.68655	0.119792	0.999859	-4.26101
Magi2	-0.19024	1.8475	-1.68599	0.119901	0.999859	-4.40928
Fam65a	-0.111974	6.06059	-1.68535	0.120027	0.999859	-4.26163
Plod2	0.213111	3.8543	1.68486	0.120124	0.999859	-4.29578
Rqcd1	0.100925	4.71542	1.68449	0.120195	0.999859	-4.26961
Celf1	0.138105	5.87177	1.68398	0.120296	0.999859	-4.26283
Fn3k	-0.490829	1.70816	-1.68397	0.120298	0.999859	-4.42458
Postn	-0.34633	7.13695	-1.68353	0.120385	0.999859	-4.26525
Fes	-0.166498	4.8111	-1.68308	0.120473	0.999859	-4.26921
Rsbn1l	0.160655	5.07392	1.68285	0.12052	0.999859	-4.26623
Snai1	-0.269621	1.12249	-1.68158	0.12077	0.999859	-4.44818
3425401B19Rik	0.559816	1.01526	1.68129	0.120828	0.999859	-4.44791
Api5	0.095678	6.23182	1.67925	0.121232	0.999859	-4.26674
Rasgrp1	0.315707	1.96724	1.67895	0.121291	0.999859	-4.40527
Epn1	-0.118644	6.65332	-1.67861	0.121359	0.999859	-4.26765
Prkar1b	0.20639	1.95227	1.67644	0.121791	0.999859	-4.40483
Lats2	0.154278	5.93535	1.67568	0.121942	0.999859	-4.26973
Leprel2	-0.142231	3.83769	-1.67559	0.121959	0.999859	-4.30176
Fkbp14	0.119909	4.94863	1.67555	0.121967	0.999859	-4.27318
Rrm2	0.319671	1.71394	1.6755	0.121977	0.999859	-4.42101
Hist1h1c	-0.257262	6.41357	-1.67522	0.122032	0.999859	-4.27024
Gpx1	-0.143382	9.1107	-1.67513	0.122052	0.999859	-4.29073
Qk	0.169041	7.64507	1.67416	0.122244	0.999859	-4.27537
Ehd4	-0.152962	6.36845	-1.67383	0.12231	0.999859	-4.27137
Krt222	-0.256239	2.58143	-1.67314	0.122448	0.999859	-4.36631
Wdr18	-0.117758	5.34674	-1.67272	0.122532	0.999859	-4.27325
Nckipsd	-0.113531	4.14074	-1.67237	0.122602	0.999859	-4.29153
Hacl1	-0.173808	5.27418	-1.67205	0.122667	0.999859	-4.27402
Ctsk	-0.36745	4.53699	-1.67181	0.122714	0.999859	-4.28101
Adamts5	0.440914	8.78248	1.67157	0.122764	0.999859	-4.2889
AK083054	0.429965	0.448345	1.671	0.122877	0.999859	-4.47597
Ndc80	0.466966	0.310894	1.67067	0.122945	0.999859	-4.48335
Creb5	0.36904	1.74577	1.66927	0.123226	0.999859	-4.41855
Aspg	-1.1395	0.626567	-1.6683	0.12342	0.999859	-4.47374
Usf2	-0.147425	5.19632	-1.66825	0.123431	0.999859	-4.27741
Mppe1	-0.166942	3.47039	-1.66818	0.123444	0.999859	-4.32296
Aatf	0.110693	3.96943	1.6681	0.123461	0.999859	-4.30001
E030003E18Rik	0.195774	5.10862	1.66781	0.123519	0.999859	-4.27809
Kpc1	-0.245471	0.576072	-1.66633	0.123818	0.999859	-4.47529
Ube2q2	0.124279	5.97162	1.66556	0.123973	0.999859	-4.27816
Cysltr1	-0.193796	2.61875	-1.66527	0.124032	0.999859	-4.37052
Fcgr3	-0.208401	5.53709	-1.66516	0.124055	0.999859	-4.27882
Rbms1	0.141138	6.20904	1.6649	0.124107	0.999859	-4.27872
Fcgr2b	-0.162547	5.16548	-1.66488	0.124111	0.999859	-4.28022
Man1c1	-0.146729	4.92361	-1.6648	0.124128	0.999859	-4.28198
Birc5	0.532884	0.990662	1.66471	0.124146	0.999859	-4.46017
Col27a1	-0.263632	0.141701	-1.66413	0.124263	0.999859	-4.49124
Vps16	-0.105153	5.26898	-1.66403	0.124284	0.999859	-4.28062
Xlr4a	-0.596727	0.212872	-1.66327	0.124437	0.999859	-4.48619
Carkd	-0.0917503	5.5827	-1.66252	0.12459	0.999859	-4.28102
Aktip	0.130716	5.79186	1.6624	0.124615	0.999859	-4.28088
Kiaa0892	0.191225	1.54988	1.65982	0.125141	0.999859	-4.43461
Zbp1	0.470974	3.18976	1.65916	0.125276	0.999859	-4.34139
Nek2	0.267041	2.13209	1.65911	0.125285	0.999859	-4.40186
Spin1	0.0966121	5.74351	1.65753	0.125607	0.999859	-4.28495
Ehmt1	-0.0862472	5.68127	-1.65744	0.125626	0.999859	-4.28508
Opcml	-0.371077	0.943124	-1.65719	0.125677	0.999859	-4.46209
Tll1	-0.292353	1.85502	-1.6571	0.125697	0.999859	-4.42184
Wwox	0.142163	3.67902	1.65671	0.125775	0.999859	-4.32115
Mitd1	0.137369	3.83244	1.65622	0.125877	0.999859	-4.31405
Gab1	0.117473	5.2171	1.65536	0.126053	0.999859	-4.28781
Mapk8ip3	-0.116427	6.692	-1.65452	0.126225	0.999859	-4.28755
Mest	0.3675	8.72523	1.65374	0.126387	0.999859	-4.30067
Mn1	0.188603	2.58615	1.6536	0.126415	0.999859	-4.3818
Cxcl9	0.3996	5.89819	1.65289	0.126561	0.999859	-4.28875
Ccl7	0.562637	3.29487	1.65166	0.126814	0.999859	-4.33992
Psap	-0.15287	10.8297	-1.65138	0.126873	0.999859	-4.33382
Gpr114	-0.370745	0.491808	-1.6509	0.126971	0.999859	-4.48386
Nup153	0.121464	5.82033	1.65056	0.127043	0.999859	-4.29068
Aspm	0.45719	0.309614	1.64982	0.127195	0.999859	-4.49
Eif4e3	0.10309	6.12627	1.64918	0.127327	0.999859	-4.29179
Rnd3	0.294208	5.06622	1.64913	0.127337	0.999859	-4.29316
Dtx3	-0.225655	5.89293	-1.64811	0.127548	0.999859	-4.29271
Frs3	-0.199166	1.93191	-1.64806	0.127559	0.999859	-4.42082
Ryk	0.12943	6.26651	1.64799	0.127574	0.999859	-4.29279
Tlr6	-0.29136	1.31889	-1.64798	0.127576	0.999859	-4.44625
St6galnac6	-0.223278	1.39088	-1.64761	0.127652	0.999859	-4.44308
Zfp187	-0.117158	6.99483	-1.64749	0.127678	0.999859	-4.29368
Ccdc109b	-0.331613	2.77902	-1.64631	0.127923	0.999859	-4.37412
Rnasek	-0.167767	4.41045	-1.64606	0.127974	0.999859	-4.30352
Cisd1	-0.158706	6.14269	-1.64596	0.127996	0.999859	-4.29447
Cpa2	0.348074	0.907873	1.64506	0.128183	0.999859	-4.46238
Nipa2	0.113555	5.01736	1.64431	0.128341	0.999859	-4.29723
Plekhf2	0.0959172	4.82992	1.64403	0.128399	0.999859	-4.29888
E030010A14Rik	0.522158	2.2756	1.64393	0.128419	0.999859	-4.40305
Abcd1	-0.0978443	5.06353	-1.64357	0.128494	0.999859	-4.29775
Zfp628	-0.17923	2.52582	-1.64275	0.128666	0.999859	-4.38965
Slc40a1	-0.503236	3.79387	-1.64245	0.128728	0.999859	-4.32362
Asgr2	-0.73107	0.79946	-1.64233	0.128754	0.999859	-4.46991
Atp2b1	0.110536	6.07019	1.64217	0.128787	0.999859	-4.29761
Cd109	-0.448215	2.91261	-1.64161	0.128904	0.999859	-4.37787
Ccdc46	0.283761	2.14258	1.64082	0.12907	0.999859	-4.41011
Tmigd1	-0.322963	1.23538	-1.64072	0.129092	0.999859	-4.45635
Cdc42ep3	0.206805	4.445	1.63943	0.129361	0.999859	-4.30664
Siglech	-0.417859	1.08359	-1.6388	0.129495	0.999859	-4.46093
Fam73b	-0.196035	6.6724	-1.63833	0.129592	0.999859	-4.30083
Lilra5	0.324719	1.30235	1.63778	0.129709	0.999859	-4.44898
Snx29	-0.231322	2.01225	-1.63732	0.129805	0.999859	-4.41509
AK017143	0.472625	0.262707	1.63655	0.129967	0.999859	-4.49301
AK200837	-0.281199	3.2023	-1.63597	0.130091	0.999859	-4.35535
Lsm14a	0.0822994	6.4048	1.63595	0.130095	0.999859	-4.30275
Mtfmt	-0.128534	3.69763	-1.6353	0.130232	0.999859	-4.33237
Tcirg1	-0.17746	5.78213	-1.63477	0.130344	0.999859	-4.30372
Aph1c	-0.34598	2.80801	-1.63461	0.130377	0.999859	-4.3722
Hdac7	-0.143657	6.11834	-1.63427	0.13045	0.999859	-4.30415
BC027231	0.154712	3.59226	1.6336	0.130593	0.999859	-4.33566
Lsp1	-0.19453	6.14035	-1.63331	0.130653	0.999859	-4.30494
Zfp52	0.19003	2.88973	1.63252	0.130821	0.999859	-4.37339
Olfml2b	-0.224318	3.99716	-1.63204	0.130924	0.999859	-4.32567
Cyp26b1	-0.64772	2.40928	-1.6317	0.130996	0.999859	-4.39786
Trpt1	-0.180957	3.49939	-1.63147	0.131044	0.999859	-4.34328
Vsig4	-0.487065	0.919041	-1.63117	0.131108	0.999859	-4.46749
Arid4a	-0.0914833	5.07638	-1.63087	0.131172	0.999859	-4.30771
Zxdc	-0.105922	4.20617	-1.63074	0.131198	0.999859	-4.31894
Mex3c	0.126105	5.08241	1.62991	0.131376	0.999859	-4.30838
Man1a2	0.103289	5.59804	1.62956	0.13145	0.999859	-4.308
Trib2	0.1897	4.50696	1.62887	0.131598	0.999859	-4.31451
Usp22	0.0789201	5.93312	1.62797	0.131789	0.999859	-4.30934
Dcun1d5	0.098803	5.26084	1.62788	0.131808	0.999859	-4.30961
Comtd1	-0.223866	2.44683	-1.62773	0.13184	0.999859	-4.39948
Pih1d2	0.553238	1.23996	1.62753	0.131884	0.999859	-4.46507
Utp18	0.113709	4.19245	1.62662	0.132078	0.999859	-4.32133
AK036974	0.19456	2.82145	1.62629	0.132149	0.999859	-4.37759
Recql5	-0.128869	4.36236	-1.62615	0.132179	0.999859	-4.31883
Snx30	-0.12863	4.25642	-1.62611	0.132187	0.999859	-4.3201
Chst8	-0.330945	0.370593	-1.62537	0.132346	0.999859	-4.48944
Rhbdl1	-0.221189	5.67464	-1.62533	0.132354	0.999859	-4.31146
Gaa	-0.137392	7.14367	-1.62446	0.132541	0.999859	-4.31242
Syt15	-0.24283	2.84355	-1.62442	0.132549	0.999859	-4.37678
Tecpr1	-0.135573	5.05431	-1.62436	0.132564	0.999859	-4.31293
Exosc5	-0.141309	4.53637	-1.62431	0.132573	0.999859	-4.31703
2810417H13Rik	0.553399	0.837959	1.62374	0.132697	0.999859	-4.47124
Mrpl55	-0.140155	4.22119	-1.62324	0.132804	0.999859	-4.32379
Nip7	0.12616	4.03748	1.62275	0.132908	0.999859	-4.32797
Tmem123	0.148732	7.16607	1.6215	0.133177	0.999859	-4.31481
Mat2b	0.0906969	6.1695	1.62126	0.133229	0.999859	-4.31489
Med15	-0.103857	5.61114	-1.62122	0.133239	0.999859	-4.31481
Top3b	0.0876524	4.47997	1.62079	0.133331	0.999859	-4.32018
Slc27a1	-0.317513	8.21197	-1.61998	0.133506	0.999859	-4.31962
Zfp113	-0.13585	3.37766	-1.61983	0.133539	0.999859	-4.35399
Htatip2	-0.156528	5.88828	-1.61976	0.133553	0.999859	-4.3161
Il1rap	-0.299624	2.54316	-1.61964	0.13358	0.999859	-4.39544
Pde10a	-0.163683	2.59599	-1.61962	0.133583	0.999859	-4.39291
Naa15	0.105113	5.86992	1.61917	0.133681	0.999859	-4.31658
Rilpl1	-0.18047	3.46039	-1.61901	0.133715	0.999859	-4.35181
H2-Q10	-0.754952	4.43525	-1.61867	0.133789	0.999859	-4.32483
Whamm	-0.157734	4.728	-1.61818	0.133895	0.999859	-4.3196
Trmt112	-0.111037	4.09226	-1.61808	0.133918	0.999859	-4.32991
Sec16a	0.103672	7.14152	1.618	0.133934	0.999859	-4.31753
AI597468	0.160685	4.63792	1.61753	0.134036	0.999859	-4.32059
Il17d	0.256047	1.49259	1.61678	0.134199	0.999859	-4.44605
Prps2	0.220292	5.04204	1.61632	0.134298	0.999859	-4.31918
mKIAA1122	-0.332971	-0.0122353	-1.61608	0.134351	0.999859	-4.50536
Tubb4	-0.311843	1.63779	-1.61538	0.134502	0.999859	-4.44191
Wdr91	-0.137685	4.58344	-1.61523	0.134536	0.999859	-4.32359
Ccbl1	-0.20576	3.50211	-1.61503	0.134579	0.999859	-4.35214
Gfod1	0.138462	4.73519	1.61493	0.134601	0.999859	-4.32172
4930473A06Rik	-0.26447	1.48632	-1.61439	0.134718	0.999859	-4.45167
Elac1	-0.126367	4.724	-1.61431	0.134735	0.999859	-4.32234
Slc4a11	0.378982	1.87577	1.61373	0.134863	0.999859	-4.43234
Sntg2	-0.19819	1.4746	-1.61353	0.134905	0.999859	-4.45341
Cpeb3	0.148378	4.88138	1.61339	0.134935	0.999859	-4.322
Efnb1	-0.186275	5.45617	-1.61324	0.134969	0.999859	-4.32124
Efcab2	0.193139	2.00782	1.61298	0.135027	0.999859	-4.42733
Bbs5	0.163733	2.89104	1.61296	0.135029	0.999859	-4.38339
AK029100	0.201137	1.21803	1.61275	0.135076	0.999859	-4.4623
mKIAA1217	-0.364142	1.1359	-1.61267	0.135093	0.999859	-4.4693
Naip6	-0.228333	1.2447	-1.61215	0.135207	0.999859	-4.45966
Lrrc33	-0.157814	5.17902	-1.61201	0.135237	0.999859	-4.32233
Cep70	0.15122	4.90666	1.6119	0.135262	0.999859	-4.32307
Col5a3	-0.46821	8.71613	-1.61058	0.135551	0.999859	-4.33083
Rpl36	-0.181359	6.36678	-1.61043	0.135584	0.999859	-4.32375
5031425F14Rik	-0.540484	0.104719	-1.60989	0.135703	0.999859	-4.50558
Dusp18	0.28313	3.99356	1.60988	0.135703	0.999859	-4.34154
Limk2	0.126088	5.56947	1.60985	0.13571	0.999859	-4.32404
Rundc2a	-0.353565	0.415544	-1.60974	0.135736	0.999859	-4.48993
AK086375	-0.262215	0.917689	-1.60945	0.135798	0.999859	-4.47581
Kif2c	0.686305	0.647132	1.60853	0.136001	0.999859	-4.48669
Ap4m1	-0.134818	5.05556	-1.60835	0.136041	0.999859	-4.32548
9230105E10Rik	0.110423	4.77828	1.60791	0.136136	0.999859	-4.3267
Atp6v0d2	-1.04061	3.30742	-1.60759	0.136208	0.999859	-4.35549
Got1	-0.31095	3.48025	-1.60751	0.136224	0.999859	-4.35591
Mki67	0.461536	3.45504	1.60608	0.136539	0.999859	-4.36013
Syn1	-0.368798	0.11598	-1.60605	0.136546	0.999859	-4.5008
Snx21	-0.146479	4.20545	-1.60598	0.136561	0.999859	-4.33603
Tmem223	-0.155536	4.7687	-1.60592	0.136575	0.999859	-4.32857
Psmd3	-0.112458	6.6527	-1.6058	0.1366	0.999859	-4.32734
Amdhd2	-0.174465	3.93077	-1.60556	0.136654	0.999859	-4.3439
Zfp619	0.214316	1.52862	1.60545	0.136677	0.999859	-4.44967
Zfat	-0.181065	1.94075	-1.60541	0.136686	0.999859	-4.43117
Mnt	-0.136244	4.55026	-1.60532	0.136707	0.999859	-4.33102
Lrrn2	-0.290282	2.29118	-1.60413	0.136969	0.999859	-4.41698
Nup37	0.151469	2.9498	1.60349	0.137112	0.999859	-4.38171
Cox7a1	0.208789	1.78447	1.60261	0.137306	0.999859	-4.43987
Mrpl14	-0.125719	4.23604	-1.6019	0.137462	0.999859	-4.33792
Gldc	-0.346463	1.48416	-1.60185	0.137475	0.999859	-4.45147
Rab15	0.419329	2.07755	1.6015	0.137553	0.999859	-4.4337
Trnt1	0.101409	5.02572	1.60111	0.137638	0.999859	-4.33104
Syt3	-0.251865	1.54712	-1.60066	0.137739	0.999859	-4.45266
Fam193b	-0.176512	6.30248	-1.59997	0.137892	0.999859	-4.33234
Cetn2	0.116798	4.76367	1.59959	0.137977	0.999859	-4.33322
Hlx	-0.297224	2.34236	-1.59938	0.138022	0.999859	-4.41672
3110057O12Rik	-0.136693	2.7986	-1.59884	0.138142	0.999859	-4.39152
Pafah1b2	0.0927651	6.4545	1.5985	0.138218	0.999859	-4.33344
Tbl1xr1	-0.108005	5.3479	-1.59847	0.138225	0.999859	-4.33304
AK017706	-0.285258	1.66504	-1.59837	0.138248	0.999859	-4.45106
Sdccag8	0.166464	2.68182	1.59808	0.138312	0.999859	-4.39816
Plekhm2	-0.120953	5.36551	-1.59737	0.138471	0.999859	-4.33391
Grasp	-0.189245	3.1503	-1.59688	0.138579	0.999859	-4.37835
4930515G01Rik	-0.240389	0.185056	-1.59604	0.138767	0.999859	-4.50171
Gtpbp6	-0.195071	3.35252	-1.59483	0.139038	0.999859	-4.37038
Slc25a33	0.203992	3.41835	1.59335	0.139371	0.999859	-4.36533
Mzt2	-0.133105	3.94343	-1.59276	0.139503	0.999859	-4.3503
Naa50	0.159702	6.73259	1.59265	0.139527	0.999859	-4.33786
Zfp946	0.114646	3.70429	1.59218	0.139633	0.999859	-4.35766
Tmem86b	-0.457583	1.13644	-1.59192	0.13969	0.999859	-4.47042
Cybrd1	-0.566358	1.45821	-1.59186	0.139705	0.999859	-4.46432
Zfp189	0.234708	2.26951	1.59155	0.139774	0.999859	-4.42355
Epha4	-0.23282	2.43336	-1.59139	0.139809	0.999859	-4.41263
Pdia4	0.100929	6.73706	1.59064	0.13998	0.999859	-4.33955
Pcdh19	0.167765	4.22852	1.58978	0.140172	0.999859	-4.34569
Dclk1	0.336692	3.47734	1.58929	0.140283	0.999859	-4.36529
Rsph1	1.65454	1.04644	1.58914	0.140317	0.999859	-4.49267
Fbxl19	-0.146813	3.48538	-1.58899	0.140351	0.999859	-4.36879
Usp39	0.0984774	4.84933	1.58873	0.140409	0.999859	-4.34097
Agps	0.111212	5.45962	1.58817	0.140536	0.999859	-4.34145
4930420K17Rik	0.124333	4.2866	1.58776	0.140629	0.999859	-4.34584
Ripk1	0.0910544	5.84065	1.58674	0.14086	0.999859	-4.3431
AF217545	0.279502	3.92258	1.58645	0.140926	0.999859	-4.35536
Lemd2	-0.106541	5.13054	-1.58601	0.141026	0.999859	-4.34277
Bard1	0.354346	0.218287	1.58438	0.141395	0.999859	-4.50292
Nfkbil1	-0.18158	2.8741	-1.58421	0.141434	0.999859	-4.39694
2210020M01Rik	0.672634	1.88181	1.58363	0.141566	0.999859	-4.44808
Med19	0.121323	4.37092	1.58357	0.14158	0.999859	-4.3481
Sepp1	-0.165585	10.4171	-1.58266	0.141785	0.999859	-4.36682
Tdp2	0.23946	0.98601	1.58242	0.141841	0.999859	-4.4781
Efna1	-0.16087	4.50007	-1.58223	0.141884	0.999859	-4.34807
Pi16	-0.2095	5.12152	-1.58213	0.141908	0.999859	-4.3458
Pctp	-0.167691	3.50566	-1.5815	0.14205	0.999859	-4.37093
Ifit1	0.320455	3.45873	1.57974	0.142453	0.999859	-4.37339
Timm13	-0.159544	5.35996	-1.57945	0.142518	0.999859	-4.34815
Csrp2bp	0.105742	5.21961	1.57931	0.142552	0.999859	-4.34811
Pld4	-0.172314	5.37844	-1.57905	0.142611	0.999859	-4.34853
Ube2d2b	0.362398	-0.0151068	1.57858	0.142719	0.999859	-4.51169
3010026O09Rik	-0.212137	2.62274	-1.57819	0.142809	0.999859	-4.40949
Ppp2r3d	-0.17258	3.7778	-1.5776	0.142942	0.999859	-4.36563
Scamp1	0.0860935	5.9966	1.57716	0.143045	0.999859	-4.351
Sgk1	-0.264746	5.62566	-1.57701	0.143078	0.999859	-4.35054
Htra2	-0.129376	4.97861	-1.57571	0.143376	0.999859	-4.35073
Adm	-0.196374	3.38118	-1.57563	0.143396	0.999859	-4.37847
Bckdha	-0.183169	7.50223	-1.57473	0.143604	0.999859	-4.35148
Slc37a2	-0.50076	3.65929	-1.57457	0.143639	0.999859	-4.36676
Mcoln1	-0.12	5.25274	-1.57434	0.143694	0.999859	-4.35204
Olfr558	0.305807	2.24545	1.57424	0.143716	0.999859	-4.42635
Hey1	-0.247453	3.5699	-1.57396	0.14378	0.999859	-4.37062
Arx	0.363189	3.38572	1.57296	0.144011	0.999859	-4.38009
Slc4a1ap	0.106103	4.2609	1.57188	0.144261	0.999859	-4.35755
Gm12250	0.857467	1.96711	1.57181	0.144277	0.999859	-4.44291
Map3k10	-0.149113	3.83609	-1.57157	0.144331	0.999859	-4.36597
Acbd4	-0.185715	7.06403	-1.57155	0.144338	0.999859	-4.35439
Arl10	-0.154526	2.53238	-1.57109	0.144443	0.999859	-4.41716
Dhrs4	-0.105997	5.88064	-1.57034	0.144617	0.999859	-4.35643
Cnot3	-0.102554	5.06665	-1.57015	0.144662	0.999859	-4.35503
Pi4k2a	-0.134131	5.97761	-1.5701	0.144674	0.999859	-4.35669
Cygb	-0.149698	6.07489	-1.57009	0.144675	0.999859	-4.35672
Tcf12	0.0937416	6.26564	1.57	0.144696	0.999859	-4.35677
Klf14	0.307098	3.33272	1.56921	0.14488	0.999859	-4.38205
Mbd2	0.080174	6.18805	1.569	0.144927	0.999859	-4.35762
Mcm6	0.146039	4.1652	1.56842	0.145062	0.999859	-4.36157
Gpr126	-0.333236	2.9245	-1.56776	0.145215	0.999859	-4.39887
Casp4	0.190418	2.8301	1.56734	0.145314	0.999859	-4.40498
Blvrb	-0.142818	5.02256	-1.56703	0.145386	0.999859	-4.35738
Ppap2a	-0.136866	4.96194	-1.56626	0.145565	0.999859	-4.35794
Mms19	-0.0770031	5.62393	-1.56607	0.145609	0.999859	-4.35942
Tkt	-0.196474	9.05742	-1.5657	0.145696	0.999859	-4.36328
Hpca	-1.02101	0.128215	-1.56553	0.145736	0.999859	-4.51746
Mras	0.104977	4.40532	1.56551	0.145739	0.999859	-4.36057
Steap3	-0.136396	5.77977	-1.56498	0.145864	0.999859	-4.36062
Pigyl	-0.205208	3.52016	-1.56451	0.145973	0.999859	-4.38143
Slc41a1	0.145876	5.06256	1.56448	0.14598	0.999859	-4.35938
Phf6	0.220107	3.94289	1.56416	0.146056	0.999859	-4.36999
AI462493	-0.144624	4.54996	-1.5637	0.146162	0.999859	-4.36091
Ttc9c	0.0940829	5.35586	1.56339	0.146236	0.999859	-4.361
Ptpn21	0.109294	5.07195	1.56306	0.146313	0.999859	-4.36057
Ccar1	0.0703474	5.95733	1.56106	0.146782	0.999859	-4.36403
Pola2	0.162316	4.64572	1.56051	0.146912	0.999859	-4.36261
Mthfd1l	0.404463	1.70802	1.56002	0.147026	0.999859	-4.45422
Ilvbl	-0.0977941	4.84479	-1.55941	0.147169	0.999859	-4.36312
Pddc1	-0.13337	4.67099	-1.55933	0.147188	0.999859	-4.36353
Dot1l	-0.162568	5.73635	-1.55881	0.147311	0.999859	-4.36535
Itgae	-0.211254	3.55559	-1.55862	0.147356	0.999859	-4.38151
Coq7	-0.179967	3.56034	-1.55821	0.147451	0.999859	-4.38268
Ankrd33b	-0.28965	1.49493	-1.55746	0.147628	0.999859	-4.46697
Zfp36l2	0.138543	6.65838	1.55716	0.1477	0.999859	-4.36655
Zfp775	-0.140915	2.71609	-1.55683	0.147778	0.999859	-4.41489
Wdr86	-0.213329	0.799695	-1.55634	0.147894	0.999859	-4.49128
Trnp1	-0.209373	1.22043	-1.5561	0.14795	0.999859	-4.4785
AK220016	0.251559	1.98922	1.55607	0.147957	0.999859	-4.44459
Apbb2	0.104909	5.31737	1.55552	0.148088	0.999859	-4.36693
Arcn1	0.115312	7.56919	1.55474	0.148272	0.999859	-4.36667
Cd302	0.117203	7.14695	1.55441	0.148351	0.999859	-4.36754
Camk1	0.0848365	6.48904	1.55364	0.148532	0.999859	-4.36969
Ncs1	0.424285	1.78019	1.55251	0.148801	0.999859	-4.45996
Bcl9	-0.155235	4.58393	-1.55249	0.148806	0.999859	-4.36882
Rbbp7	0.0947261	6.81689	1.55227	0.148859	0.999859	-4.37016
Cep250	-0.114086	6.02535	-1.55226	0.14886	0.999859	-4.37116
Ace	-0.142727	6.62226	-1.55158	0.149022	0.999859	-4.37116
Nkrf	0.164357	2.80349	1.55122	0.149109	0.999859	-4.41294
Cpne7	0.551749	0.428127	1.55121	0.149109	0.999859	-4.50699
Kif24	-0.222002	0.748425	-1.54994	0.149413	0.999859	-4.49483
Srcin1	0.684269	0.338774	1.54945	0.14953	0.999859	-4.50828
Fam161b	0.259163	1.9191	1.54935	0.149552	0.999859	-4.45485
Ehmt2	-0.107075	6.44131	-1.54935	0.149554	0.999859	-4.37324
Dennd4a	0.205451	5.45551	1.54862	0.149728	0.999859	-4.37293
Ypel2	-0.175512	5.05957	-1.5483	0.149804	0.999859	-4.37182
Ccdc60	2.15841	-0.907075	1.54746	0.150005	0.999859	-4.53877
BC064812	-0.252714	0.604465	-1.54714	0.150081	0.999859	-4.50096
Irf5	-0.169175	4.35097	-1.54672	0.150182	0.999859	-4.374
Gm10451	0.25032	2.218	1.54641	0.150255	0.999859	-4.43819
Erap1	0.111784	6.24298	1.54534	0.150512	0.999859	-4.37671
Eif2s3y	0.193743	6.14852	1.54504	0.150584	0.999859	-4.37702
Zfp14	-0.155681	4.0397	-1.54451	0.150712	0.999859	-4.37922
Arnt	0.0967812	6.3319	1.54414	0.150802	0.999859	-4.37757
Plekhm1	-0.10738	6.59247	-1.54392	0.150854	0.999859	-4.37719
Card6	-0.13195	3.40687	-1.54283	0.151115	0.999859	-4.39403
5430416N02Rik	0.216586	1.53974	1.54252	0.15119	0.999859	-4.47098
Dhx33	0.109389	5.5909	1.54226	0.151254	0.999859	-4.37834
Dnajc3	0.0958659	7.13609	1.54164	0.151402	0.999859	-4.37756
Slc35a3	0.122886	4.88417	1.54105	0.151546	0.999859	-4.37696
Arl11	-0.340562	1.86612	-1.54063	0.151647	0.999859	-4.45363
Myst1	0.115804	4.12701	1.54057	0.151662	0.999859	-4.38062
Sbno1	0.0832977	6.34474	1.5402	0.151751	0.999859	-4.38076
Stub1	-0.148368	6.27006	-1.53985	0.151835	0.999859	-4.3811
Trappc6a	-0.129442	3.73139	-1.53933	0.151961	0.999859	-4.38938
Rnf8	-0.157003	4.28274	-1.5392	0.151991	0.999859	-4.38015
Ephb4	-0.134216	5.77284	-1.53903	0.152033	0.999859	-4.3814
Spred1	0.201249	4.31819	1.53859	0.15214	0.999859	-4.37961
Tmem20	0.228587	4.25375	1.53818	0.152239	0.999859	-4.38134
Faf2	0.0922246	5.97798	1.53789	0.15231	0.999859	-4.38273
Colec12	-0.201878	5.80245	-1.53752	0.152399	0.999859	-4.38266
Limd1	0.0868152	6.03478	1.53699	0.152529	0.999859	-4.38349
Trim37	0.171801	4.78651	1.53695	0.152538	0.999859	-4.37979
March1	-0.276827	2.66602	-1.53672	0.152593	0.999859	-4.42303
Csad	-0.227146	7.38761	-1.53591	0.152791	0.999859	-4.38155
Rab40c	-0.112238	4.27563	-1.53581	0.152815	0.999859	-4.38232
Tnfrsf26	-0.260175	0.91425	-1.53529	0.152942	0.999859	-4.48882
Emr1	-0.290884	5.75489	-1.53476	0.153071	0.999859	-4.3849
Islr2	-0.448758	1.72619	-1.53461	0.153106	0.999859	-4.46447
Zfp746	-0.110561	4.39332	-1.53437	0.153164	0.999859	-4.3824
Cep72	-0.249308	1.99679	-1.5341	0.153232	0.999859	-4.45331
Rasgrf2	0.172134	6.44224	1.53313	0.153468	0.999859	-4.38615
Hepacam2	-0.250511	0.659867	-1.53294	0.153514	0.999859	-4.49936
Mepce	-0.122782	5.26369	-1.53282	0.153544	0.999859	-4.3844
Ppp3r1	0.124987	6.94392	1.53281	0.153546	0.999859	-4.38493
1600027N09Rik	-0.155073	3.30877	-1.53261	0.153595	0.999859	-4.40531
1300001I01Rik	-0.204169	8.4929	-1.53153	0.153859	0.999859	-4.38415
Rnf19b	0.157709	5.58408	1.53145	0.153879	0.999859	-4.38706
Abca2	-0.093697	6.64263	-1.53114	0.153955	0.999859	-4.38732
Nfkb1	-0.0823319	5.95822	-1.53076	0.154047	0.999859	-4.3884
Pds5b	0.0907596	5.00204	1.53034	0.154149	0.999859	-4.38532
Naa16	0.123416	3.57931	1.52989	0.15426	0.999859	-4.39813
Fancm	0.144574	3.7366	1.52978	0.154286	0.999859	-4.3934
Cog2	-0.0708057	5.73804	-1.52952	0.15435	0.999859	-4.38899
Wbp1	-0.0757741	5.29088	-1.52853	0.154593	0.999859	-4.38795
Chrdl1	0.350986	7.66522	1.52796	0.154735	0.999859	-4.38671
Hba-a2	0.498964	6.0262	1.52751	0.154845	0.999859	-4.39084
Man2b1	-0.113769	7.45221	-1.52745	0.154859	0.999859	-4.38752
Efr3b	-0.324623	3.97514	-1.52736	0.154881	0.999859	-4.39225
Cxcl12	-0.140173	7.43417	-1.52661	0.155066	0.999859	-4.38835
Zc3h12c	0.141675	2.9636	1.52634	0.155134	0.999859	-4.41829
Stxbp3a	0.0949672	5.91995	1.52619	0.155168	0.999859	-4.39203
Plcb2	-0.274324	2.13889	-1.52589	0.155244	0.999859	-4.45071
D10Jhu81e	-0.109526	6.63838	-1.5256	0.155315	0.999859	-4.39171
Rftn2	-0.170703	2.15292	-1.52514	0.155428	0.999859	-4.4494
Muc16	-0.65223	2.12708	-1.5231	0.155931	0.999859	-4.46105
Gpnmb	-0.891446	5.94045	-1.5231	0.155932	0.999859	-4.39382
Zfp182	-0.101428	4.28688	-1.52248	0.156086	0.999859	-4.3911
AK153645	0.183871	3.22761	1.52243	0.156098	0.999859	-4.4092
Zfp329	0.147391	3.96249	1.52203	0.156198	0.999859	-4.39464
Itgb2	-0.336144	5.67562	-1.52186	0.15624	0.999859	-4.39494
Ap3s2	-0.119937	5.23938	-1.52164	0.156294	0.999859	-4.39308
Lrrc50	1.64792	0.0203751	1.52144	0.156342	0.999859	-4.52687
Ppif	-0.148203	3.78565	-1.52112	0.156424	0.999859	-4.39906
Ushbp1	-0.168724	6.77344	-1.52086	0.156487	0.999859	-4.39502
Rc3h1	0.105498	5.88409	1.52074	0.156517	0.999859	-4.39638
Slc30a4	0.118608	5.20785	1.52005	0.156689	0.999859	-4.39421
Esf1	0.0918458	4.19617	1.51986	0.156735	0.999859	-4.39331
Pla2g7	-0.252622	4.7163	-1.51985	0.156738	0.999859	-4.39227
Usp49	-0.120984	4.33624	-1.51924	0.15689	0.999859	-4.39309
Setd7	0.11907	7.06472	1.51921	0.156898	0.999859	-4.39523
Ccdc9	-0.133977	4.81996	-1.51852	0.157069	0.999859	-4.3934
Ppp1r3f	-0.219058	1.81199	-1.51824	0.15714	0.999859	-4.46698
Lenep	-0.206818	1.17549	-1.5178	0.157249	0.999859	-4.48888
Mtfr1	0.11159	5.13993	1.51705	0.157435	0.999859	-4.39623
Pphln1	0.104902	5.56836	1.51697	0.157455	0.999859	-4.39845
Baiap2	-0.175899	6.07837	-1.51693	0.157465	0.999859	-4.39946
Zswim3	-0.129869	2.4932	-1.51666	0.157532	0.999859	-4.43982
Timm50	-0.107236	5.30378	-1.51661	0.157544	0.999859	-4.39726
Cxxc4	-0.329834	1.37931	-1.516	0.157698	0.999859	-4.48055
Cklf	0.328908	0.184819	1.51581	0.157746	0.999859	-4.51665
Iqsec2	-0.107536	5.10782	-1.51524	0.157888	0.999859	-4.39721
Scd3	-0.432455	2.72655	-1.51501	0.157946	0.999859	-4.43657
Ppp2r4	-0.141735	7.82037	-1.51481	0.157995	0.999859	-4.39613
Nfatc4	-0.152753	3.57377	-1.5141	0.158172	0.999859	-4.40787
Ywhaz	0.0960886	7.23076	1.5131	0.158423	0.999859	-4.39935
St6galnac3	-0.241552	2.20036	-1.51287	0.158481	0.999859	-4.45346
Hsph1	0.214868	5.61488	1.51285	0.158485	0.999859	-4.40193
Ptges2	-0.136672	4.7127	-1.51244	0.158589	0.999859	-4.39755
Ndufa13	-0.114412	6.56191	-1.51241	0.158597	0.999859	-4.40242
Lnx1	0.18298	3.89902	1.5118	0.158751	0.999859	-4.40175
Hk3	-0.390767	3.23167	-1.51179	0.158752	0.999859	-4.41484
Il18bp	0.315498	3.02677	1.51173	0.158767	0.999859	-4.42476
Tbx3	-0.321566	3.74867	-1.51143	0.158844	0.999859	-4.40562
Vhl	0.158154	5.56928	1.5112	0.158901	0.999859	-4.40292
Vapa	0.0911744	6.13758	1.51089	0.158978	0.999859	-4.40438
Nit2	-0.130676	4.66218	-1.51051	0.159075	0.999859	-4.39881
Kmo	-0.524948	2.14673	-1.51024	0.159141	0.999859	-4.45662
Eng	-0.175705	7.1346	-1.51016	0.159162	0.999859	-4.40185
Smc3	0.0874198	5.47523	1.50965	0.159291	0.999859	-4.40367
Numa1	-0.104722	7.38272	-1.50942	0.15935	0.999859	-4.4015
Wbscr27	-0.143567	4.62117	-1.50913	0.159421	0.999859	-4.39979
Ubxn2b	0.118123	3.69087	1.50906	0.159439	0.999859	-4.40708
Nfkbie	0.296679	2.5031	1.5086	0.159556	0.999859	-4.44582
Akap11	0.138395	5.54987	1.5067	0.160036	0.999859	-4.40639
Sfn	-0.285847	1.38511	-1.50658	0.160065	0.999859	-4.48605
Il21r	0.555199	0.960566	1.50655	0.160073	0.999859	-4.49932
Fam18b	0.112724	5.13661	1.50638	0.160117	0.999859	-4.40444
Ndufb7	-0.160337	5.78473	-1.50621	0.160159	0.999859	-4.40753
Dgat1	-0.153192	7.00289	-1.50581	0.160262	0.999859	-4.40609
Atp8b1	0.223604	3.83908	1.50566	0.1603	0.999859	-4.4059
Arhgap42	0.109491	4.04879	1.50557	0.160322	0.999859	-4.40414
Mamstr	-0.306698	1.93158	-1.50556	0.160325	0.999859	-4.46827
D6Wsu163e	0.130325	4.52108	1.50479	0.160519	0.999859	-4.40279
Oraov1	0.1082	4.73744	1.50439	0.160621	0.999859	-4.40357
AK170106	-0.323716	0.884191	-1.50403	0.160713	0.999859	-4.50279
Cant1	-0.0861201	6.39076	-1.50343	0.160864	0.999859	-4.40995
Sirt7	-0.154581	4.9024	-1.50266	0.161061	0.999859	-4.40544
AK158189	-0.322277	0.354181	-1.5024	0.161128	0.999859	-4.51503
Prm1	2.00352	0.909028	1.50185	0.161266	0.999859	-4.50507
Phtf1	0.105955	4.45455	1.5018	0.161279	0.999859	-4.40477
Aldh2	-0.178726	9.46825	-1.50166	0.161316	0.999859	-4.40729
Colec11	-0.37126	1.41699	-1.5011	0.161458	0.999859	-4.48431
Mbp	0.171611	5.68295	1.50019	0.16169	0.999859	-4.41213
Sept1	0.407962	2.34068	1.49952	0.161862	0.999859	-4.45454
Mrps9	-0.0892527	4.82298	-1.49839	0.162152	0.999859	-4.40827
Zfp872	-0.265936	1.67597	-1.49787	0.162283	0.999859	-4.47617
Dtl	0.247581	1.46221	1.49775	0.162316	0.999859	-4.48297
2310011J03Rik	-0.0812384	5.11024	-1.49696	0.162517	0.999859	-4.41115
Tnp2	2.35492	0.484214	1.49637	0.162667	0.999859	-4.51845
AK134426	-0.330957	0.154051	-1.49609	0.16274	0.999859	-4.5202
Atg2a	-0.126832	5.44772	-1.4951	0.162995	0.999859	-4.41484
Uvrag	0.156687	5.41263	1.49507	0.163002	0.999859	-4.41488
AK078446	0.311527	2.03635	1.49456	0.163132	0.999859	-4.46249
Prcp	-0.110177	5.03661	-1.49403	0.163269	0.999859	-4.41295
Gcdh	-0.151564	5.88198	-1.49375	0.163342	0.999859	-4.41773
Frs2	0.0905508	5.29017	1.49316	0.163494	0.999859	-4.41539
Daglb	-0.19524	5.21467	-1.49298	0.163541	0.999859	-4.41536
Col20a1	-0.28733	1.5351	-1.49272	0.163608	0.999859	-4.48414
Wdhd1	0.178317	2.26455	1.49269	0.163615	0.999859	-4.4582
Tjap1	-0.120103	4.01823	-1.49183	0.163837	0.999859	-4.41334
D18Ertd653e	0.168433	3.46877	1.49162	0.163891	0.999859	-4.42091
Fdft1	0.136983	6.26951	1.49113	0.164017	0.999859	-4.42
Nlrc3	0.345841	0.268446	1.49069	0.16413	0.999859	-4.51733
U2af2	-0.0845493	6.8647	-1.49038	0.164213	0.999859	-4.41856
Wdr47	0.0826713	4.36277	1.4899	0.164337	0.999859	-4.41296
Rcor3	0.17131	3.76529	1.48964	0.164404	0.999859	-4.41734
Akap4	2.04048	0.755025	1.48901	0.164568	0.999859	-4.51132
Pars2	-0.163272	2.78384	-1.4883	0.16475	0.999859	-4.44319
Irak4	-0.110538	3.71237	-1.48787	0.164863	0.999859	-4.41917
Lrrc46	1.3013	0.327571	1.48692	0.16511	0.999859	-4.52589
Gipr	0.281955	2.71359	1.48676	0.165152	0.999859	-4.44426
Mlf2	-0.10583	7.28126	-1.48645	0.16523	0.999859	-4.41938
Inppl1	-0.0789421	6.62702	-1.48612	0.165316	0.999859	-4.42286
Gdap2	0.0959061	4.8328	1.48607	0.16533	0.999859	-4.41763
Apoc2	-0.673598	1.62664	-1.48592	0.16537	0.999859	-4.48011
Batf2	0.440891	0.744811	1.48573	0.165419	0.999859	-4.5074
Fzd4	0.199688	8.61276	1.48573	0.16542	0.999859	-4.41579
Tm4sf19	-0.826214	-0.243117	-1.48535	0.165517	0.999859	-4.52598
Zfp207	0.0781175	7.3527	1.48529	0.165533	0.999859	-4.41988
Cables2	-0.11914	4.726	-1.48522	0.16555	0.999859	-4.41712
Lxn	0.154397	3.60965	1.48504	0.165599	0.999859	-4.42268
Zfp317	0.107318	4.47411	1.48434	0.16578	0.999859	-4.41686
Zfp711	0.400257	0.146306	1.48376	0.165932	0.999859	-4.52463
Dnaic2	0.982955	0.418778	1.48363	0.165966	0.999859	-4.52488
Laptm5	-0.218894	5.61829	-1.4831	0.166105	0.999859	-4.4254
AK135560	-0.327297	1.928	-1.48302	0.166127	0.999859	-4.47595
Zfp248	0.133511	2.532	1.48212	0.16636	0.999859	-4.45267
Xkr8	0.135414	3.58587	1.48197	0.166399	0.999859	-4.42427
Dazap1	-0.106217	5.1966	-1.48125	0.166587	0.999859	-4.42367
Armc6	0.168591	3.07309	1.48114	0.166617	0.999859	-4.43712
Mrpl41	-0.1134	4.90307	-1.4809	0.16668	0.999859	-4.42169
Mycbp2	0.247181	7.70608	1.48074	0.166723	0.999859	-4.42151
Tnp1	1.97046	0.908233	1.48058	0.166764	0.999859	-4.50866
Capg	-0.242208	5.53324	-1.47976	0.166979	0.999859	-4.42742
Clu	-0.311364	6.82721	-1.47957	0.167029	0.999859	-4.42734
Slc9a9	-0.195888	3.81227	-1.47956	0.167031	0.999859	-4.42279
Gpx4	-0.116181	9.27	-1.4792	0.167125	0.999859	-4.42093
Ilf3	0.0719992	5.52214	1.47915	0.167139	0.999859	-4.42761
Syngr1	-0.423282	1.32508	-1.47903	0.16717	0.999859	-4.49726
Ctla2b	0.18223	3.75571	1.4774	0.167599	0.999859	-4.42395
Thumpd3	0.10285	5.48547	1.47716	0.167663	0.999859	-4.42929
Spata2L	-0.222792	1.78814	-1.47704	0.167695	0.999859	-4.48018
Cyp4f18	-0.192916	2.25627	-1.47669	0.167788	0.999859	-4.46364
Mocos	-0.106764	4.86724	-1.47654	0.167826	0.999859	-4.42495
Zfp808	-0.152204	2.10606	-1.476	0.167968	0.999859	-4.46853
Dnttip2	0.073244	5.22098	1.47599	0.167971	0.999859	-4.428
Phlda3	0.181514	8.18033	1.47581	0.168018	0.999859	-4.42331
Adcy5	-0.21773	7.13751	-1.4758	0.168021	0.999859	-4.42786
Rock1	0.122367	5.93573	1.4741	0.168471	0.999859	-4.43343
Plxna2	0.157184	6.56648	1.47396	0.168506	0.999859	-4.43232
Mkrn2	0.09358	5.08601	1.47372	0.16857	0.999859	-4.4286
Sypl	0.107244	7.02234	1.47248	0.168899	0.999859	-4.4313
Pkm2	-0.12344	8.50986	-1.47094	0.169309	0.999859	-4.42592
Sfrp1	0.390282	3.8559	1.47079	0.169348	0.999859	-4.42891
Rrp15	0.152759	3.51432	1.47073	0.169365	0.999859	-4.43158
Rem1	-0.203333	2.60946	-1.47031	0.169476	0.999859	-4.45603
Zfp560	0.146003	3.07744	1.47	0.169559	0.999859	-4.44203
Ptar1	0.275935	-0.0700164	1.46997	0.169566	0.999859	-4.52944
Unk	-0.135679	4.25202	-1.46991	0.16958	0.999859	-4.42639
Brf2	-0.144443	2.91599	-1.46965	0.16965	0.999859	-4.44682
Ythdf3	0.0989515	6.28044	1.46941	0.169715	0.999859	-4.43699
Dcun1d4	0.122669	5.14272	1.46916	0.16978	0.999859	-4.43266
Zfp54	0.163499	2.41435	1.46891	0.169849	0.999859	-4.46338
Gpr120	-0.199123	4.77515	-1.46819	0.170039	0.999859	-4.4298
Afap1l1	0.179751	5.36248	1.46757	0.170206	0.999859	-4.4354
Tmem175	-0.0970024	5.21456	-1.46752	0.170219	0.999859	-4.43443
mKIAA0377	-0.279502	1.43948	-1.46706	0.17034	0.999859	-4.49313
Fbxo30	0.197675	3.94668	1.46646	0.170502	0.999859	-4.42925
Decr2	-0.119588	4.90691	-1.46615	0.170584	0.999859	-4.43286
Ptpn12	0.114303	5.79914	1.46595	0.170637	0.999859	-4.43944
Timm17b	-0.101415	4.28006	-1.46546	0.170769	0.999859	-4.42932
Alg11	0.15702	3.09312	1.4646	0.170999	0.999859	-4.44295
0610010K14Rik	-0.162328	4.10308	-1.46454	0.171015	0.999859	-4.43024
Rhobtb1	0.146495	4.94766	1.46441	0.171048	0.999859	-4.43396
Stk3	0.0897366	4.77406	1.46418	0.171111	0.999859	-4.43317
4930427A07Rik	0.314242	0.22301	1.46415	0.171118	0.999859	-4.52536
X57330	0.392291	1.28082	1.46373	0.171231	0.999859	-4.4988
Uaca	-0.0825367	6.23732	-1.46363	0.17126	0.999859	-4.44156
Slc16a9	-0.166247	3.39702	-1.46352	0.171288	0.999859	-4.43839
Fam150b	-0.584756	2.25712	-1.46343	0.171313	0.999859	-4.47355
Nprl2	-0.117062	4.17255	-1.46312	0.171396	0.999859	-4.43083
Sctr	-0.308196	3.76223	-1.46301	0.171424	0.999859	-4.43357
Miip	-0.159224	4.24964	-1.46014	0.172196	0.999859	-4.43277
Ube2w	0.137468	6.50253	1.45971	0.172314	0.999859	-4.44378
Bend4	-0.250023	1.50589	-1.45949	0.172372	0.999859	-4.49538
Foxred1	-0.0925873	6.05652	-1.45878	0.172562	0.999859	-4.44545
Timp2	-0.182195	8.49415	-1.45851	0.172636	0.999859	-4.43444
Raph1	0.178648	2.91605	1.4584	0.172666	0.999859	-4.45138
Ercc6	-0.0870218	4.14469	-1.45833	0.172684	0.999859	-4.43395
Gpsm1	-0.172129	3.69908	-1.45782	0.172823	0.999859	-4.43726
Epb4.1l5	0.144613	3.94919	1.45747	0.172917	0.999859	-4.43529
Mphosph10	0.140174	4.32907	1.45713	0.17301	0.999859	-4.43507
Ly6e	0.166085	8.5245	1.45701	0.173042	0.999859	-4.4354
Psmd4	-0.101808	6.99959	-1.45683	0.173089	0.999859	-4.44346
Urod	-0.092571	5.74718	-1.45663	0.173145	0.999859	-4.44629
BC062254	-0.213393	-0.000166369	-1.45626	0.173244	0.999859	-4.53068
Wdr37	0.102291	4.74522	1.45599	0.173319	0.999859	-4.43848
Prpf39	0.100709	5.89101	1.45581	0.173367	0.999859	-4.44747
Sec62	0.0961833	7.08233	1.45553	0.173442	0.999859	-4.4437
Msx1	-0.190326	0.962639	-1.45497	0.173595	0.999859	-4.51036
Mll2	-0.128925	6.65387	-1.45462	0.173689	0.999859	-4.4474
Hccs	0.151059	4.09988	1.45434	0.173766	0.999859	-4.43651
Elavl1	0.0913608	5.81202	1.45433	0.173767	0.999859	-4.44846
Rrp8	0.13849	4.12071	1.45354	0.173983	0.999859	-4.43703
Gm11696	0.24002	0.815056	1.45335	0.174034	0.999859	-4.51486
Nr5a2	-0.336468	1.34607	-1.45325	0.174062	0.999859	-4.50054
Zmiz2	-0.114863	5.65561	-1.45242	0.174288	0.999859	-4.44892
Aars2	-0.128349	3.59637	-1.45174	0.174472	0.999859	-4.44166
AI661453	-0.330089	2.26679	-1.45171	0.174482	0.999859	-4.47653
Speg	-0.148579	3.46772	-1.45166	0.174494	0.999859	-4.44327
Atp6v1f	-0.0938415	5.5314	-1.45131	0.174589	0.999859	-4.44916
Mnda	0.19829	2.65013	1.45074	0.174746	0.999859	-4.46297
DQ722155	0.186657	1.80492	1.45067	0.174765	0.999859	-4.48691
Efna2	-0.220034	1.10742	-1.45065	0.17477	0.999859	-4.50564
Rcn1	0.127977	5.83101	1.45045	0.174824	0.999859	-4.4515
Smarca5	0.0835707	5.9721	1.45011	0.174918	0.999859	-4.4522
Tacc2	0.161011	5.7233	1.44937	0.175118	0.999859	-4.45194
Atf6b	-0.141786	5.1747	-1.4486	0.175331	0.999859	-4.44803
Tgfbr1	0.152833	5.45277	1.44858	0.175335	0.999859	-4.45075
Dscr3	-0.0875375	5.62079	-1.44765	0.175591	0.999859	-4.45268
Ubc	-0.476427	4.48469	-1.44727	0.175693	0.999859	-4.44254
Gm5431	-0.311702	1.2958	-1.44719	0.175715	0.999859	-4.50111
P2rx7	-0.141706	4.42938	-1.44663	0.17587	0.999859	-4.44278
Ssh3	-0.133564	4.69744	-1.44661	0.175875	0.999859	-4.4443
4933424B01Rik	0.0904671	4.64177	1.44617	0.175996	0.999859	-4.44453
Doc2b	-0.445626	0.728967	-1.44609	0.176018	0.999859	-4.51626
Cd84	-0.406623	4.32525	-1.44602	0.176036	0.999859	-4.44291
Stx6	-0.0982228	5.69455	-1.44599	0.176045	0.999859	-4.45427
Adam7	-4.22217	-0.401587	-1.44562	0.176147	0.999859	-4.54697
Gapdhs	1.89059	0.492433	1.44546	0.176192	0.999859	-4.52729
Neurl3	-0.145137	4.36322	-1.44498	0.176323	0.999859	-4.44329
Pbx2	-0.10493	5.45578	-1.44427	0.176518	0.999859	-4.4537
Prm2	2.14844	2.24602	1.44405	0.176578	0.999859	-4.48642
Epm2a	-0.144113	2.30837	-1.44393	0.176612	0.999859	-4.47413
Foxk2	0.109376	5.50692	1.4432	0.176812	0.999859	-4.45536
Cherp	-0.0972262	5.67308	-1.44256	0.17699	0.999859	-4.45676
Tpst1	-0.116369	5.56619	-1.4424	0.177032	0.999859	-4.45631
Polr3d	0.157555	3.61742	1.44231	0.177059	0.999859	-4.4468
Mbnl2	0.164711	7.47344	1.44228	0.177068	0.999859	-4.45056
Smpdl3a	-0.111417	6.93372	-1.44225	0.177076	0.999859	-4.45472
0610031J06Rik	-0.104903	6.44754	-1.44171	0.177224	0.999859	-4.45801
Btd	-0.135519	5.51725	-1.44099	0.177424	0.999859	-4.45681
Dcp1a	-0.100021	4.5749	-1.44092	0.177442	0.999859	-4.44737
Gm14446	0.329929	0.0833736	1.44079	0.177478	0.999859	-4.53208
Ccl6	-0.233324	6.50434	-1.44066	0.177513	0.999859	-4.45829
Nat9	-0.0994204	4.56739	-1.44051	0.177556	0.999859	-4.44791
Ict1	-0.1079	4.45029	-1.4392	0.177918	0.999859	-4.44758
Gm14378	-0.415216	0.849842	-1.43902	0.177969	0.999859	-4.52037
Camkk2	0.143978	3.74622	1.43882	0.178023	0.999859	-4.44754
Eif1b	0.108666	5.11537	1.43872	0.17805	0.999859	-4.45492
Mageb18	0.443125	1.79625	1.43854	0.178102	0.999859	-4.48535
Gbp3	0.315892	5.48328	1.43842	0.178133	0.999859	-4.459
Pou2f2	-0.369594	0.924746	-1.4384	0.178141	0.999859	-4.51395
Aebp2	0.0807604	5.76861	1.43829	0.178171	0.999859	-4.46081
Irf9	0.153048	5.23358	1.43768	0.178338	0.999859	-4.45693
Spata21	2.00134	-0.568379	1.43747	0.178399	0.999859	-4.54539
BC032203	-0.0978803	4.95516	-1.43735	0.178433	0.999859	-4.45398
Xrcc3	-0.431826	3.00677	-1.43724	0.178461	0.999859	-4.46182
Me3	-0.259517	1.06153	-1.43658	0.178644	0.999859	-4.51269
2610019F03Rik	0.124421	6.60079	1.43652	0.178661	0.999859	-4.4613
Tlr2	-0.162695	3.42185	-1.4362	0.17875	0.999859	-4.45256
Gm4983	-0.207859	0.698941	-1.43581	0.17886	0.999859	-4.51848
Trappc2l	-0.0830309	4.93373	-1.43494	0.179102	0.999859	-4.45553
Fgfr1	-0.144299	7.87909	-1.43457	0.179204	0.999859	-4.45393
Rhoh	0.243992	1.34323	1.43422	0.179302	0.999859	-4.50384
Tgfb1	-0.135878	4.58558	-1.43406	0.179346	0.999859	-4.45256
1110008P14Rik	-0.182665	4.4617	-1.43378	0.179425	0.999859	-4.45137
Lrfn3	-0.210459	0.823732	-1.43366	0.179457	0.999859	-4.51679
Arf6	0.0816953	5.91481	1.43364	0.179463	0.999859	-4.46486
Rgs18	-0.259132	2.06377	-1.43312	0.179608	0.999859	-4.48469
Pigt	-0.112154	5.63567	-1.43284	0.179688	0.999859	-4.46406
Zkscan5	-0.100173	4.15095	-1.4325	0.179784	0.999859	-4.45048
Slirp	0.381699	0.188868	1.43211	0.17989	0.999859	-4.5313
Gbp9	0.210168	5.58684	1.43166	0.180017	0.999859	-4.46495
Zbtb48	-0.168894	2.72921	-1.43125	0.180132	0.999859	-4.46972
0610012G03Rik	-0.123357	4.32209	-1.43091	0.180227	0.999859	-4.4523
Pbrm1	0.11477	6.04816	1.43041	0.180368	0.999859	-4.4676
Polr2a	-0.11119	7.29253	-1.42985	0.180525	0.999859	-4.46168
B3gat3	-0.102086	5.04173	-1.42967	0.180573	0.999859	-4.46046
Clpp	-0.127175	5.34213	-1.42899	0.180766	0.999859	-4.46412
Hmgxb4	-0.103933	4.35985	-1.42894	0.180779	0.999859	-4.45416
Plk4	0.120678	2.91373	1.42888	0.180795	0.999859	-4.46477
Tnfrsf1b	-0.175761	5.60761	-1.4288	0.180818	0.999859	-4.4669
Cldn12	0.136861	4.95368	1.4285	0.180902	0.999859	-4.4606
Cln5	0.100683	5.47213	1.42822	0.180982	0.999859	-4.46671
Pex10	-0.111551	3.08155	-1.42783	0.181092	0.999859	-4.46244
Gbp5	0.398865	4.64691	1.42676	0.181392	0.999859	-4.45909
Slc39a3	-0.113137	4.88695	-1.4265	0.181466	0.999859	-4.46148
Clcn7	-0.0720178	6.15104	-1.4261	0.181578	0.999859	-4.47086
Ccnl2	-0.130054	7.98378	-1.42592	0.18163	0.999859	-4.45955
Galntl4	-0.217463	3.68502	-1.42539	0.18178	0.999859	-4.45636
Pip5k1c	-0.116921	5.66706	-1.42535	0.181791	0.999859	-4.46992
5430437P03Rik	-0.0723235	5.43724	-1.42486	0.181928	0.999859	-4.46861
Vtn	-0.53621	4.57677	-1.42444	0.182048	0.999859	-4.4593
Fam65c	-0.374532	0.589135	-1.42411	0.18214	0.999859	-4.52563
Tulp4	0.0927228	5.56966	1.4239	0.182201	0.999859	-4.47076
Fam92a	0.109441	4.30117	1.42306	0.182438	0.999859	-4.45755
Sox4	-0.260476	2.46908	-1.42281	0.182508	0.999859	-4.48039
Chac2	0.149713	2.7634	1.42156	0.182862	0.999859	-4.47144
Cyp2e1	-0.379967	10.915	-1.42152	0.182873	0.999859	-4.46006
Tmem205	-0.163653	6.68945	-1.42138	0.182912	0.999859	-4.47222
Hlf	0.556608	3.66165	1.42136	0.182919	0.999859	-4.45766
Pde2a	-0.14905	7.62679	-1.42131	0.182932	0.999859	-4.46476
Nkap	0.108239	4.23692	1.42029	0.183223	0.999859	-4.45895
Col4a3bp	0.0940764	6.37235	1.42024	0.183236	0.999859	-4.47485
Ndufa8	-0.117822	6.1912	-1.41936	0.183486	0.999859	-4.47599
Zfp94	-0.19952	1.79758	-1.41932	0.183499	0.999859	-4.49802
Grina	-0.104005	9.02998	-1.41922	0.183528	0.999859	-4.45894
Stab1	-0.166347	5.95075	-1.41917	0.18354	0.999859	-4.47604
Zscan12	-0.116135	3.3206	-1.41913	0.183553	0.999859	-4.46309
Spag11b	-4.04277	-0.858909	-1.41835	0.183774	0.999859	-4.55124
Apln	0.545555	3.43452	1.41766	0.183972	0.999859	-4.46342
Trib1	0.213615	4.85247	1.41724	0.184092	0.999859	-4.46743
Fam83f	-0.394533	1.04211	-1.41705	0.184145	0.999859	-4.51638
Eml4	0.110457	4.31943	1.41643	0.184323	0.999859	-4.46191
D10Wsu102e	0.101041	4.69792	1.41605	0.184429	0.999859	-4.46656
Nusap1	0.222957	1.83146	1.41543	0.184607	0.999859	-4.49708
Dci	-0.112674	6.83086	-1.41533	0.184635	0.999859	-4.47613
Procr	-0.166289	3.92586	-1.41502	0.184725	0.999859	-4.46097
Ttc32	0.155112	2.59005	1.4147	0.184815	0.999859	-4.47858
Acsf3	-0.124942	5.26359	-1.41421	0.184955	0.999859	-4.47465
Cdc16	0.0764295	6.13792	1.41317	0.185254	0.999859	-4.48088
Lmbr1l	-0.149765	4.03164	-1.41317	0.185255	0.999859	-4.46217
4930528F23Rik	-0.235627	1.2262	-1.41286	0.185344	0.999859	-4.51354
Trem2	-0.590094	3.65521	-1.41248	0.185453	0.999859	-4.46276
4930571K23Rik	1.75708	-0.17842	1.41241	0.185472	0.999859	-4.54529
pub	0.237695	0.617796	1.4121	0.18556	0.999859	-4.52739
P2rx3	-0.242394	0.144647	-1.41159	0.185706	0.999859	-4.53625
Sykb	-0.220418	5.31339	-1.41132	0.185784	0.999859	-4.47803
Ulk3	-0.137072	4.05945	-1.41107	0.185857	0.999859	-4.4635
Tcp11l2	-0.104317	5.26754	-1.41103	0.18587	0.999859	-4.47746
Ndel1	0.0964858	5.99459	1.41069	0.185968	0.999859	-4.48273
Ube2g1	0.0900135	5.40941	1.41067	0.185973	0.999859	-4.47943
Hspa1a	0.272342	1.17543	1.4106	0.185993	0.999859	-4.51512
Ccdc141	0.28703	3.57111	1.41041	0.186047	0.999859	-4.46426
Rtel1	-0.122835	4.85361	-1.41026	0.186091	0.999859	-4.4721
Map3k9	-0.27533	0.596842	-1.4102	0.186106	0.999859	-4.5292
Csf1	0.224861	6.365	1.41017	0.186116	0.999859	-4.48273
Fbxo32	-0.243585	3.2059	-1.41009	0.186139	0.999859	-4.46849
Dip2b	-0.107857	4.82331	-1.40997	0.186173	0.999859	-4.47224
Zfp219	-0.149209	4.98489	-1.40993	0.186185	0.999859	-4.47372
Plau	-0.150282	6.52025	-1.40938	0.186343	0.999859	-4.48234
Plk1s1	0.107355	4.69689	1.40881	0.186507	0.999859	-4.47161
Ccdc28a	-0.18734	3.03534	-1.4085	0.186597	0.999859	-4.47167
Dcxr	-0.10544	4.63515	-1.40834	0.186643	0.999859	-4.47093
Hpgd	0.179173	6.92071	1.40788	0.186777	0.999859	-4.48066
Stx7	0.0890906	6.31297	1.40714	0.186989	0.999859	-4.48512
AI413582	-0.146256	3.08294	-1.40702	0.187024	0.999859	-4.47148
AK160548	0.19534	1.05326	1.40649	0.187177	0.999859	-4.51917
Prrc1	0.0763723	5.9645	1.40645	0.18719	0.999859	-4.48592
Rhoq	0.134462	7.9493	1.40602	0.187314	0.999859	-4.47291
COX4AL	-0.212143	0.57422	-1.40531	0.187519	0.999859	-4.52912
X99384	0.23113	4.86504	1.40527	0.187529	0.999859	-4.4755
Stat2	0.19432	5.80606	1.40509	0.187583	0.999859	-4.48631
Rhoj	-0.139156	5.02691	-1.40494	0.187626	0.999859	-4.47822
Zfp933	-0.116001	3.37133	-1.40464	0.187712	0.999859	-4.46932
Papss2	0.119842	6.63809	1.40418	0.187848	0.999859	-4.48591
Cdkn3	0.403367	0.264509	1.40404	0.187887	0.999859	-4.5348
Clca5	0.533372	0.929072	1.404	0.187898	0.999859	-4.52347
Dock10	0.285941	4.96884	1.40395	0.187913	0.999859	-4.47988
Tbl2	0.135762	5.5719	1.40393	0.187919	0.999859	-4.48537
Erbb2ip	0.106346	5.52958	1.4034	0.188074	0.999859	-4.48572
Matr3	0.118587	6.93117	1.40306	0.188171	0.999859	-4.48451
BC068281	-0.129342	2.57199	-1.40247	0.188342	0.999859	-4.48439
A830080D01Rik	0.117821	3.56845	1.401	0.188772	0.999859	-4.4697
Slc1a1	0.442432	3.52372	1.40072	0.188852	0.999859	-4.47049
Cc2d1a	-0.118527	4.50356	-1.40072	0.188854	0.999859	-4.47409
Kank1	-0.124907	6.67979	-1.40037	0.188953	0.999859	-4.48852
Ccdc127	0.0786647	5.71219	1.40036	0.188958	0.999859	-4.48957
Trim11	-0.120348	4.84274	-1.39983	0.189112	0.999859	-4.47902
Il11ra1	-0.094152	5.94251	-1.39982	0.189114	0.999859	-4.49076
Ethe1	-0.169348	2.25192	-1.39967	0.189159	0.999859	-4.49247
Slc9a1	-0.0760536	5.29862	-1.39916	0.189307	0.999859	-4.48625
Spata6	0.136844	5.22415	1.39799	0.189649	0.999859	-4.48665
Ndufv3	-0.11786	6.7838	-1.39771	0.189732	0.999859	-4.48996
Taf5l	0.142922	3.96852	1.39749	0.189795	0.999859	-4.4715
C184	-0.274155	0.280259	-1.39719	0.189883	0.999859	-4.53695
Arl4d	-0.252447	3.00017	-1.39701	0.189934	0.999859	-4.48021
Dhx38	-0.10287	5.22476	-1.39674	0.190015	0.999859	-4.48734
Pik3cb	0.115587	6.20249	1.39644	0.190103	0.999859	-4.49362
A930038C07Rik	0.236889	0.545859	1.39595	0.190247	0.999859	-4.52984
Ubtd2	0.139898	4.01976	1.39592	0.190254	0.999859	-4.47274
Ubac1	-0.117372	4.52773	-1.39515	0.190481	0.999859	-4.47867
Sfpi1	-0.181902	3.50243	-1.39496	0.190536	0.999859	-4.47344
Cetn4	0.499621	1.86459	1.39494	0.190542	0.999859	-4.5069
Yes1	0.11751	4.68986	1.39479	0.190586	0.999859	-4.48142
Auts2	0.165373	3.80598	1.39463	0.190634	0.999859	-4.47297
Stox1	-0.396207	0.447182	-1.39456	0.190655	0.999859	-4.53621
Rbm34	0.0961005	4.12074	1.39426	0.190741	0.999859	-4.47465
Rps9	-0.0874846	8.46282	-1.39385	0.190862	0.999859	-4.47801
Dna2	-0.309899	1.23002	-1.39357	0.190944	0.999859	-4.51968
Zcchc6	0.0680941	6.69519	1.39306	0.191095	0.999859	-4.49384
mKIAA0088	-0.171773	1.24254	-1.39264	0.191218	0.999859	-4.51877
Pnldc1	-0.135729	2.89976	-1.39256	0.191243	0.999859	-4.48136
4930430F08Rik	0.152487	2.68663	1.39243	0.191281	0.999859	-4.48533
Tk2	-0.102595	5.42166	-1.39202	0.191402	0.999859	-4.49283
9230113P08Rik	-2.93861	-2.06059	-1.39152	0.19155	0.999859	-4.56085
1500031L02Rik	0.148608	3.18211	1.39127	0.191621	0.999859	-4.47825
Cul9	-0.106469	5.39551	-1.39035	0.191894	0.999859	-4.49421
E330009J07Rik	-0.138914	3.66148	-1.39021	0.191934	0.999859	-4.47558
Comp	0.56184	0.34731	1.38963	0.192106	0.999859	-4.53636
Gcc2	0.115002	4.94645	1.38955	0.19213	0.999859	-4.48921
Lrtm1	-0.483768	0.477153	-1.38937	0.192184	0.999859	-4.53739
Hmox1	-0.194399	5.14004	-1.38902	0.192287	0.999859	-4.49186
Btbd10	0.121677	4.77346	1.38902	0.192287	0.999859	-4.48645
Klc4	-0.150433	4.47269	-1.38857	0.192419	0.999859	-4.48154
Rnf139	0.0940934	5.40662	1.38854	0.192428	0.999859	-4.49563
Usp1	0.110061	5.11199	1.3885	0.192442	0.999859	-4.49199
Ulk2	0.10223	6.74743	1.38827	0.192509	0.999859	-4.49678
Elovl5	-0.0988281	7.01727	-1.38825	0.192514	0.999859	-4.49505
Hs3st1	-0.226146	2.62084	-1.38823	0.192522	0.999859	-4.48998
F3	0.179607	5.96242	1.38784	0.192637	0.999859	-4.5
Tmsb15l	0.250532	0.142699	1.38754	0.192724	0.999859	-4.53883
Taf1b	0.0886964	4.12199	1.38581	0.193239	0.999859	-4.47993
Amacr	-0.120449	3.85553	-1.38575	0.193258	0.999859	-4.47817
Ceacam1	-0.174788	4.60262	-1.38553	0.193323	0.999859	-4.48617
Sirt6	-0.15864	3.18982	-1.38482	0.193532	0.999859	-4.48199
Il2ra	0.316132	2.49447	1.38468	0.193574	0.999859	-4.48987
Acbd3	0.0990684	5.55898	1.38413	0.193738	0.999859	-4.50081
Ccdc126	-0.154483	2.23706	-1.38355	0.193911	0.999859	-4.49816
Hist1h4h	-0.237358	2.55534	-1.38316	0.194026	0.999859	-4.49152
Slc25a38	-0.131421	4.06496	-1.38312	0.194038	0.999859	-4.48077
AK082325	-0.176757	1.69791	-1.38295	0.194091	0.999859	-4.51089
Mzt1	-0.264643	0.626967	-1.38239	0.194257	0.999859	-4.53195
4922501C03Rik	0.130397	3.34514	1.38203	0.194364	0.999859	-4.48142
Ssbp2	0.109927	4.0792	1.38158	0.1945	0.999859	-4.48202
Cyp46a1	-0.391683	0.191718	-1.38145	0.194537	0.999859	-4.54104
Shisa2	0.424939	2.38279	1.38062	0.194784	0.999859	-4.49929
Zfx	0.124311	4.64955	1.38058	0.194796	0.999859	-4.49025
Pvrl4	0.279883	1.005	1.38016	0.194924	0.999859	-4.52773
Zbtb26	0.161761	3.12974	1.37988	0.195006	0.999859	-4.48447
Trim67	0.355125	3.8016	1.37935	0.195165	0.999859	-4.48159
AA960436	-0.102161	3.70094	-1.37919	0.195214	0.999859	-4.48168
Atxn1	0.203927	2.85909	1.37896	0.195281	0.999859	-4.48869
Tcp11	1.52177	1.15665	1.37884	0.195319	0.999859	-4.52838
Rap1a	0.11353	6.28116	1.37859	0.195393	0.999859	-4.50691
Lats1	0.0885835	5.72454	1.37827	0.195489	0.999859	-4.50632
Ppp1r16a	-0.123907	5.17528	-1.37795	0.195584	0.999859	-4.50003
Oxa1l	-0.0803067	5.68083	-1.37789	0.195603	0.999859	-4.50594
Rasa1	0.110651	5.7295	1.37776	0.195642	0.999859	-4.50693
D17H6S56E-5	0.392424	3.41622	1.37765	0.195675	0.999859	-4.48364
AK085632	-0.476632	0.131967	-1.37739	0.195752	0.999859	-4.54201
Fbln1	-0.265998	4.70201	-1.37722	0.195803	0.999859	-4.49107
Tpp2	0.0781585	5.85935	1.37712	0.195835	0.999859	-4.50792
Trim46	-0.303162	0.461216	-1.37695	0.195885	0.999859	-4.53728
Dus2l	-0.132309	4.17172	-1.37666	0.195974	0.999859	-4.48586
Dync1li2	0.0854248	6.98351	1.37588	0.196206	0.999859	-4.50416
Dhrsx	-0.207492	2.92811	-1.37587	0.19621	0.999859	-4.48965
Cpsf1	-0.0683595	5.96588	-1.37569	0.196262	0.999859	-4.50923
Acadvl	-0.109494	7.84024	-1.37558	0.196298	0.999859	-4.49579
AA986860	0.176087	1.89848	1.37554	0.19631	0.999859	-4.50983
Ednrb	-0.213546	5.53971	-1.3752	0.196411	0.999859	-4.50659
Trpv2	0.24821	3.95785	1.37442	0.196646	0.999859	-4.48597
Uqcr10	-0.124835	6.42417	-1.37402	0.196768	0.999859	-4.50995
Per2	0.773302	5.11179	1.37358	0.196901	0.999859	-4.50303
Wee1	0.407311	2.67699	1.37354	0.196911	0.999859	-4.49295
Gkap1	0.104094	5.1951	1.37343	0.196945	0.999859	-4.50402
4922502D21Rik	1.99899	-0.182573	1.37342	0.196947	0.999859	-4.54948
Msto1	-0.0963071	4.20547	-1.37252	0.19722	0.999859	-4.48882
Mum1	-0.10356	6.51152	-1.37242	0.19725	0.999859	-4.51063
1110002B05Rik	0.0907696	5.98792	1.37232	0.197279	0.999859	-4.51194
Rgma	-0.140065	5.37146	-1.37224	0.197303	0.999859	-4.50722
Efhd2	-0.132884	5.48664	-1.37213	0.197337	0.999859	-4.50849
Katnal1	-0.0937906	4.37685	-1.37159	0.197502	0.999859	-4.49229
Cpsf2	0.110092	5.05493	1.37157	0.197506	0.999859	-4.50295
Aak1	0.0827776	6.13144	1.37056	0.197812	0.999859	-4.51335
Marveld2	0.589732	0.282595	1.36982	0.198037	0.999859	-4.54268
Nsmce1	-0.0850849	4.65949	-1.36948	0.198139	0.999859	-4.49809
Dcaf6	0.0728867	5.86878	1.36911	0.198251	0.999859	-4.51392
Pik3c2a	0.122368	5.18998	1.36876	0.198359	0.999859	-4.50781
Phlpp1	-0.0897254	4.43776	-1.36871	0.198372	0.999859	-4.49485
Ttc25	0.941863	0.797382	1.36839	0.19847	0.999859	-4.53857
Capn12	-0.25289	1.06166	-1.36824	0.198515	0.999859	-4.52808
Arhgap12	0.065271	5.76207	1.3664	0.199077	0.999859	-4.51539
Agtpbp1	0.0807341	5.5673	1.36622	0.19913	0.999859	-4.51403
Dnajc14	0.0732303	6.53452	1.36601	0.199195	0.999859	-4.51524
Hipk1	0.130604	7.32772	1.36517	0.199452	0.999859	-4.50828
Mall	0.24652	3.38697	1.36516	0.199455	0.999859	-4.48975
Sbsn	-0.278828	5.75457	-1.36467	0.199602	0.999859	-4.5162
Mrpl44	-0.10247	4.7256	-1.36418	0.199751	0.999859	-4.50265
Sh3glb2	-0.140445	7.30443	-1.36417	0.199757	0.999859	-4.50987
Pdzd8	0.0937072	5.10072	1.36411	0.199775	0.999859	-4.50961
Polr2e	-0.0711744	5.27933	-1.3641	0.199778	0.999859	-4.51171
Tor1a	-0.0986528	4.73394	-1.36405	0.199793	0.999859	-4.50282
Dcun1d3	0.322775	5.50187	1.36362	0.199924	0.999859	-4.51611
Pwp1	0.0904538	4.53929	1.36344	0.199979	0.999859	-4.50015
Ccdc6	0.106335	5.94704	1.36316	0.200064	0.999859	-4.51868
AK050795	-0.235128	0.867443	-1.36291	0.20014	0.999859	-4.53215
Scara5	-0.182099	6.59178	-1.36291	0.200142	0.999859	-4.51732
Fxyd1	-0.110146	6.43882	-1.36281	0.20017	0.999859	-4.51819
Ywhah	0.0929925	6.45449	1.36281	0.200172	0.999859	-4.51815
Dctpp1	-0.140178	3.14057	-1.36269	0.20021	0.999859	-4.49273
Ccdc30	1.12723	0.637017	1.36209	0.200391	0.999859	-4.54186
Spred2	0.165713	4.36186	1.36193	0.200441	0.999859	-4.49771
Hvcn1	0.118524	4.79591	1.36188	0.200455	0.999859	-4.50524
Nhlrc2	0.166493	4.03532	1.36176	0.200493	0.999859	-4.49429
C030046I01Rik	-0.0797753	6.07202	-1.36164	0.200528	0.999859	-4.51997
Vps26a	0.0894014	6.70651	1.36158	0.200548	0.999859	-4.51711
Slc30a7	0.098272	4.98406	1.36149	0.200575	0.999859	-4.50911
Usp2	0.490004	3.74039	1.36114	0.200681	0.999859	-4.49155
Impa1	0.118705	5.38678	1.36106	0.200708	0.999859	-4.51492
Ppp1cb	0.124589	7.45288	1.36067	0.200827	0.999859	-4.50985
Car7	0.140787	2.58784	1.36019	0.200975	0.999859	-4.50082
Nat2	-0.148091	2.67483	-1.36001	0.20103	0.999859	-4.49956
Sdr42e1	-0.197817	4.48143	-1.35995	0.201049	0.999859	-4.50188
Kcc4	0.262221	0.364438	1.35978	0.2011	0.999859	-4.54224
Aida	0.107718	6.05816	1.35961	0.201153	0.999859	-4.52161
Fbxl20	-0.0733723	6.75452	-1.35929	0.201251	0.999859	-4.51864
Far1	0.139957	5.40758	1.35921	0.201274	0.999859	-4.5179
C3ar1	-0.290048	4.80844	-1.35909	0.201313	0.999859	-4.50881
Cd247	0.132404	3.52778	1.35894	0.201358	0.999859	-4.49274
Apex2	0.165522	3.53167	1.35865	0.201447	0.999859	-4.49288
Col1a1	-0.358555	7.21071	-1.35819	0.201589	0.999859	-4.51554
Nr2f1	-0.17866	2.20111	-1.35765	0.201754	0.999859	-4.50852
Yipf4	0.0979282	5.9496	1.35734	0.20185	0.999859	-4.52317
Eapp	0.0862197	4.71361	1.35671	0.202045	0.999859	-4.50801
Alkbh7	-0.183941	2.34145	-1.35668	0.202054	0.999859	-4.50708
Enc1	0.322808	6.79522	1.35662	0.202073	0.999859	-4.51854
DQ539915	-0.191537	14.2377	-1.35611	0.202229	0.999859	-4.50565
Edf1	-0.0943508	6.19202	-1.35606	0.202246	0.999859	-4.5241
D430020J02Rik	0.253043	0.0793985	1.35603	0.202254	0.999859	-4.54731
Sytl2	-0.244306	2.42596	-1.35583	0.202316	0.999859	-4.50609
Spink8	-2.65269	-1.34046	-1.3558	0.202324	0.999859	-4.56313
Ell	-0.123509	4.98999	-1.35499	0.202576	0.999859	-4.51285
Thoc5	0.0867436	4.70198	1.35482	0.202627	0.999859	-4.50886
Rnf150	-0.145972	5.17299	-1.35452	0.20272	0.999859	-4.51794
Siva1	-0.13617	3.10913	-1.35428	0.202794	0.999859	-4.49695
Alb	-1.39847	6.16113	-1.35408	0.202855	0.999859	-4.52151
Gng11	0.176372	5.22407	1.35375	0.202957	0.999859	-4.51807
Relt	-0.248884	1.37871	-1.35361	0.203002	0.999859	-4.52536
Dexi	-0.154192	3.27715	-1.35359	0.203008	0.999859	-4.49616
Smad2	0.0979637	5.44741	1.35313	0.203152	0.999859	-4.52259
Atg5	0.104556	4.9886	1.35301	0.203188	0.999859	-4.51623
Tmtc2	-0.235394	2.13852	-1.35273	0.203274	0.999859	-4.51272
Uhrf1bp1l	0.134153	5.85818	1.35262	0.20331	0.999859	-4.52618
Synpo2	0.329334	6.2759	1.35224	0.203428	0.999859	-4.52638
St14	0.688415	1.04531	1.352	0.2035	0.999859	-4.53239
Hmgb2	0.188498	3.73556	1.3517	0.203595	0.999859	-4.49713
Slc12a8	-0.24895	0.364504	-1.35169	0.203597	0.999859	-4.54345
Mfsd9	-0.159005	2.69466	-1.35143	0.203679	0.999859	-4.5025
KRAZ1	-0.175262	0.862092	-1.35131	0.203713	0.999859	-4.53476
Adam8	-0.540617	4.22387	-1.35075	0.20389	0.999859	-4.50443
Zfp800	0.149011	3.62366	1.35073	0.203894	0.999859	-4.49737
Aldh1b1	-0.286658	0.141823	-1.35052	0.203962	0.999859	-4.54449
Snora17	0.198738	2.33198	1.34991	0.204149	0.999859	-4.51029
Pdcd10	0.240449	5.27505	1.34958	0.204252	0.999859	-4.5237
Zfp821	-0.151755	2.84643	-1.34943	0.204298	0.999859	-4.50234
Pcdh7	0.158493	5.53605	1.3494	0.204308	0.999859	-4.52639
Llgl1	-0.0935353	4.78571	-1.34906	0.204415	0.999859	-4.51351
Wdr62	-0.102911	4.85522	-1.34901	0.20443	0.999859	-4.5151
AW112010	0.240105	5.2227	1.34778	0.204814	0.999859	-4.52353
Dcun1d2	0.117147	4.80823	1.34773	0.20483	0.999859	-4.51612
Tie1	-0.163676	6.61067	-1.34751	0.204896	0.999859	-4.52852
Nes	0.207235	5.47113	1.34746	0.204914	0.999859	-4.52629
Lgr4	0.165608	5.73017	1.34738	0.204937	0.999859	-4.52988
Ltb4r1	-0.338729	0.258829	-1.34736	0.204943	0.999859	-4.54504
Cd200r4	-0.413504	0.32562	-1.34724	0.204981	0.999859	-4.54226
Osmr	0.133586	6.16798	1.34703	0.205046	0.999859	-4.53096
St6gal1	-0.128841	4.61176	-1.34693	0.205077	0.999859	-4.51313
Vps18	-0.0935758	4.40391	-1.34671	0.205148	0.999859	-4.50866
Endod1	0.0937995	5.02045	1.34614	0.205324	0.999859	-4.52123
Filip1l	0.187666	5.72074	1.34613	0.205329	0.999859	-4.53062
Gpr183	0.29284	1.88631	1.34577	0.205442	0.999859	-4.51726
Eif4e	0.123974	6.13187	1.3455	0.205525	0.999859	-4.53214
BC035947	-0.313502	3.74003	-1.34467	0.205785	0.999859	-4.50062
Pkn2	0.101036	6.28953	1.34455	0.205823	0.999859	-4.53241
AK036614	-0.162972	1.89865	-1.34447	0.205847	0.999859	-4.51784
Mapre3	-0.112728	4.74242	-1.34418	0.205939	0.999859	-4.51642
Mdfic	0.156827	6.23099	1.34395	0.206011	0.999859	-4.53302
Med7	0.105487	4.10355	1.34376	0.206068	0.999859	-4.50597
Ces1f	-0.22676	7.30595	-1.34351	0.206147	0.999859	-4.52455
Cidea	-0.250161	2.39334	-1.34257	0.206444	0.999859	-4.51078
Gm5918	0.207219	2.99546	1.3425	0.206466	0.999859	-4.50361
Ncaph	0.26083	1.17255	1.34244	0.206485	0.999859	-4.53086
Mal2	0.335626	2.7855	1.34222	0.206553	0.999859	-4.50465
Mporc-b	-0.336459	0.210008	-1.34192	0.206647	0.999859	-4.54699
Sh3bgrl	0.188885	8.28047	1.3418	0.206683	0.999859	-4.51332
E130311K13Rik	-0.101992	3.48712	-1.34097	0.206945	0.999859	-4.50215
C1d	0.100807	5.19916	1.34085	0.206983	0.999859	-4.52818
Mafk	0.188919	4.77982	1.34077	0.207008	0.999859	-4.52084
Zfp597	0.122789	3.64588	1.34043	0.207116	0.999859	-4.50309
Fn1	-0.3533	8.58911	-1.34019	0.20719	0.999859	-4.51223
Skint3	-0.417219	0.0690958	-1.34	0.207251	0.999859	-4.54827
Pppde1	0.0883233	4.65391	1.3389	0.207597	0.999859	-4.51874
Mapk14	0.0979475	6.84767	1.33889	0.207601	0.999859	-4.5329
2610001J05Rik	0.103256	5.29611	1.33866	0.207673	0.999859	-4.5309
Pdlim5	0.102917	6.39383	1.33829	0.207791	0.999859	-4.53674
Casq2	0.530263	0.802254	1.33791	0.20791	0.999859	-4.53891
Tctex1d2	0.233832	2.14694	1.33746	0.20805	0.999859	-4.51756
Vwa3a	-0.381648	4.10817	-1.33712	0.20816	0.999859	-4.50701
C1qtnf7	0.140377	3.38109	1.33711	0.208163	0.999859	-4.50409
Fermt3	-0.162679	3.92841	-1.3371	0.208165	0.999859	-4.50731
Hook3	0.110706	6.21204	1.3371	0.208165	0.999859	-4.53827
BC026208	-0.12911	3.32499	-1.3371	0.208166	0.999859	-4.50416
Kat2a	-0.103095	5.12187	-1.33692	0.208222	0.999859	-4.52864
Fam149a	0.116771	5.16137	1.33641	0.208383	0.999859	-4.53043
Hnrpdl	0.103648	6.98266	1.33636	0.208399	0.999859	-4.5337
ClaspL	-0.268415	0.408029	-1.33632	0.208413	0.999859	-4.54596
Ticam2	-0.199447	2.27494	-1.33545	0.208687	0.999859	-4.51408
Gpx3	0.348968	9.00228	1.33478	0.208899	0.999859	-4.5125
Gabra3	-0.295161	3.08051	-1.33462	0.20895	0.999859	-4.50656
Blzf1	0.0813483	4.69761	1.33459	0.208959	0.999859	-4.52288
Plekha3	0.0991355	5.64632	1.33434	0.209038	0.999859	-4.53869
Map3k4	0.0764958	5.59865	1.33412	0.20911	0.999859	-4.53814
Hpgds	-0.284787	3.48848	-1.33401	0.209143	0.999859	-4.50586
BC040804	0.10928	3.58676	1.33328	0.209374	0.999859	-4.5067
Stim2	0.175712	5.50001	1.33295	0.20948	0.999859	-4.53841
Dennd1a	-0.0807367	5.51026	-1.33277	0.209538	0.999859	-4.53792
Zim1	0.526003	-0.138231	1.33266	0.209571	0.999859	-4.55253
Smyd1	-0.648556	4.43798	-1.33245	0.20964	0.999859	-4.51783
Gdf10	-0.251511	4.89322	-1.33151	0.209937	0.999859	-4.52755
Spink2	-0.721218	0.244776	-1.33125	0.210019	0.999859	-4.54968
Stard13	0.0684028	5.84547	1.33106	0.21008	0.999859	-4.54228
Zfp664	0.0845587	6.46891	1.33096	0.210114	0.999859	-4.54168
Zfp935	0.254158	0.118325	1.33075	0.210179	0.999859	-4.54883
Ano8	-0.16536	4.64316	-1.33042	0.210284	0.999859	-4.52309
Bdp1	0.186991	4.23609	1.33004	0.210405	0.999859	-4.51637
Chchd3	-0.109833	6.53083	-1.32993	0.210443	0.999859	-4.54186
Mtap7	0.238998	4.2406	1.32982	0.210476	0.999859	-4.51644
Scaf1	-0.140901	6.41731	-1.32977	0.210492	0.999859	-4.54299
Smc6	0.0779923	5.7435	1.32957	0.210557	0.999859	-4.54272
Pigo	-0.114904	4.0674	-1.32872	0.210829	0.999859	-4.51359
Gtf2ird2	0.161968	2.67419	1.3281	0.211025	0.999859	-4.51284
N4bp2l1	-0.133	5.06486	-1.3278	0.211121	0.999859	-4.53424
Wdr3	0.0779232	4.82897	1.32739	0.211252	0.999859	-4.53046
Fastkd1	0.105168	3.91103	1.32715	0.211328	0.999859	-4.51295
Tm9sf3	0.0946839	7.94947	1.32672	0.211466	0.999859	-4.52758
Fam103a1	0.084761	4.67321	1.32672	0.211468	0.999859	-4.52761
AK165338	0.199586	0.81796	1.3267	0.211472	0.999859	-4.53984
Rsl1d1	0.0737713	6.00231	1.32584	0.211749	0.999859	-4.54669
Fgfr1op2	0.0902561	6.41059	1.32565	0.211811	0.999859	-4.5459
Cdc27	0.105255	6.30758	1.32564	0.211814	0.999859	-4.54649
Naprt1	-0.180019	3.60806	-1.32534	0.211909	0.999859	-4.51063
Gprin3	0.339389	1.10295	1.32447	0.212188	0.999859	-4.53602
Poll	-0.0900379	3.80531	-1.32414	0.212294	0.999859	-4.5132
Nfib	0.0812649	7.33225	1.32409	0.21231	0.999859	-4.53774
Tcp11l1	-0.186159	1.61321	-1.32401	0.212337	0.999859	-4.52905
Lyz1	-0.311775	4.83104	-1.32376	0.212416	0.999859	-4.53219
Zfp382	0.23197	0.851905	1.32347	0.212509	0.999859	-4.53996
Cdk20	-0.223552	3.0868	-1.32291	0.212688	0.999859	-4.51181
AK016307	0.22183	1.12106	1.32285	0.212708	0.999859	-4.53689
Taldo1	-0.147098	8.4824	-1.32285	0.212709	0.999859	-4.52436
Myo1f	-0.301372	4.79304	-1.32218	0.212923	0.999859	-4.53425
AA881470	-0.104594	4.83554	-1.32177	0.213055	0.999859	-4.53398
Fam179b	0.123127	4.68409	1.32167	0.213088	0.999859	-4.53131
Cdhr2	0.634141	0.255648	1.32153	0.213135	0.999859	-4.5513
Dync1li1	0.0783919	4.92931	1.32138	0.213183	0.999859	-4.53675
Rbm28	0.173094	7.21138	1.32117	0.213251	0.999859	-4.54065
AB341654	-0.0857424	4.40344	-1.32106	0.213284	0.999859	-4.52491
1810022K09Rik	0.100948	5.18684	1.32093	0.213326	0.999859	-4.54199
Eea1	0.163687	5.57372	1.31999	0.21363	0.999859	-4.54837
Wdr76	0.173411	2.54864	1.31975	0.213707	0.999859	-4.51733
Lrrc14b	-0.22905	1.87815	-1.31926	0.213867	0.999859	-4.52602
Zfp282	-0.109904	3.39759	-1.31925	0.213869	0.999859	-4.51313
Rtn4rl2	-0.231007	0.914745	-1.31902	0.213944	0.999859	-4.5419
Card10	-0.131317	6.21612	-1.31859	0.214083	0.999859	-4.55196
Katnal2	0.166146	2.95227	1.3185	0.214111	0.999859	-4.51407
Heatr3	0.133369	5.19032	1.31849	0.214115	0.999859	-4.54367
Bdh2	-0.246234	1.03385	-1.31821	0.214205	0.999859	-4.54039
Map2k4	0.0708849	5.80069	1.3181	0.21424	0.999859	-4.55152
Usp31	0.128933	4.5593	1.31753	0.214426	0.999859	-4.53148
Apba3	-0.119753	4.3727	-1.31738	0.214476	0.999859	-4.52694
Pon1	-1.09451	1.69605	-1.31734	0.214488	0.999859	-4.53049
Zc3h14	0.0642631	6.0773	1.3173	0.214501	0.999859	-4.55309
Fam178a	0.116438	5.15258	1.31713	0.214554	0.999859	-4.54385
Casp8ap2	0.119342	3.60073	1.31671	0.214692	0.999859	-4.51565
Nup35	0.122991	3.65257	1.31617	0.214867	0.999859	-4.51649
Utp23	-0.112378	2.8335	-1.31581	0.214983	0.999859	-4.51607
Rreb1	-0.0871518	6.14476	-1.31563	0.215041	0.999859	-4.55421
BC020535	-0.167434	4.78811	-1.31498	0.215251	0.999859	-4.53761
Gpn3	-0.0770076	4.07048	-1.31497	0.215255	0.999859	-4.52257
Gpaa1	-0.130483	4.68326	-1.31484	0.215298	0.999859	-4.53467
Mlf1	1.01	1.32955	1.31455	0.215391	0.999859	-4.54026
Kpna1	0.115391	5.57466	1.31449	0.215412	0.999859	-4.55248
Foxm1	0.282599	1.81611	1.3143	0.215474	0.999859	-4.52932
D19Ertd652e	1.4337	1.02877	1.31429	0.215476	0.999859	-4.54704
Prrg3	0.135978	6.50055	1.31427	0.215482	0.999859	-4.55369
Golga1	0.0810785	4.9865	1.31371	0.215664	0.999859	-4.54256
Ift57	0.116086	4.01803	1.31364	0.215688	0.999859	-4.52197
Runx3	0.489431	0.0173177	1.31356	0.215713	0.999859	-4.55406
Seh1l	0.0828845	6.04759	1.31334	0.215786	0.999859	-4.55599
Vps52	-0.0813054	5.77726	-1.31306	0.215876	0.999859	-4.5551
Psenen	-0.0846714	5.16464	-1.31285	0.215944	0.999859	-4.54671
Bmx	-0.410781	1.68871	-1.31284	0.215948	0.999859	-4.53007
Fut11	0.102926	3.4933	1.31284	0.215949	0.999859	-4.51687
Atp6v0b	-0.092447	6.57618	-1.31276	0.215973	0.999859	-4.55438
Crat	-0.127859	8.5199	-1.31263	0.216016	0.999859	-4.53041
AK084646	0.2054	0.638907	1.31251	0.216057	0.999859	-4.54612
Creg1	-0.109955	6.34722	-1.31204	0.216211	0.999859	-4.55613
Scara3	-0.19364	4.63344	-1.31167	0.216328	0.999859	-4.53594
Tbc1d24	-0.0856858	4.36284	-1.31131	0.216446	0.999859	-4.53035
Xpnpep2	-0.356993	1.94288	-1.31129	0.216454	0.999859	-4.5294
Fhl5	0.479131	0.649352	1.31116	0.216498	0.999859	-4.54565
Hells	0.267074	1.07751	1.31115	0.216498	0.999859	-4.54056
Ly6a	0.164082	7.3163	1.31099	0.21655	0.999859	-4.54739
AK054420	0.188182	0.659972	1.3109	0.216583	0.999859	-4.54638
Kirrel	0.139054	7.43012	1.31082	0.216607	0.999859	-4.5456
Cox7c	-0.102889	6.79272	-1.30976	0.216954	0.999859	-4.55471
Ufm1	0.132682	6.11201	1.30934	0.217091	0.999859	-4.55891
Tmem88	-0.195364	3.63547	-1.30922	0.21713	0.999859	-4.51969
2410002I01Rik	-0.12632	3.71859	-1.309	0.217203	0.999859	-4.52037
Sdhaf2	0.12373	3.23887	1.30867	0.217311	0.999859	-4.51807
Dnase2a	-0.194877	4.43635	-1.30854	0.217352	0.999859	-4.53433
Zfp592	0.0746079	5.66497	1.3083	0.217432	0.999859	-4.55756
Cwc25	-0.0901675	4.07658	-1.30815	0.217481	0.999859	-4.52641
Cdkn2d	-0.221488	0.647876	-1.30745	0.217709	0.999859	-4.54705
Eps8	-0.127492	5.17346	-1.30744	0.217712	0.999859	-4.55061
Bpil3	0.487208	0.429868	1.30734	0.217747	0.999859	-4.54854
Gabrr2	0.399824	1.61486	1.30654	0.218007	0.999859	-4.53121
Spz1	1.70195	0.468407	1.30654	0.218009	0.999859	-4.55246
Nckap1l	-0.207608	5.56992	-1.3065	0.218023	0.999859	-4.55824
Homer3	-0.0828422	3.93908	-1.30648	0.218029	0.999859	-4.52492
Dph3	0.0910915	4.65089	1.30641	0.218051	0.999859	-4.54027
AIGP-2	0.18802	0.919481	1.30636	0.218067	0.999859	-4.54289
Zscan29	-0.0797851	4.35857	-1.30574	0.218272	0.999859	-4.53381
Clstn2	0.271343	1.42294	1.30529	0.218419	0.999859	-4.53866
Phf20	0.107256	5.31708	1.30509	0.218486	0.999859	-4.55544
Spn	0.296092	2.71	1.30508	0.218487	0.999859	-4.52145
Calr	0.10822	8.67858	1.3045	0.21868	0.999859	-4.53374
Hspa13	0.112402	5.39019	1.30358	0.21898	0.999859	-4.55815
Uty	0.112104	4.60062	1.30338	0.219046	0.999859	-4.54218
Mov10	-0.106101	4.95618	-1.30338	0.219047	0.999859	-4.54847
Chpf	-0.15326	4.94195	-1.3033	0.219072	0.999859	-4.54966
Sema6a	-0.106728	4.90396	-1.30306	0.219153	0.999859	-4.54831
Slc25a22	-0.142136	6.19228	-1.30272	0.219264	0.999859	-4.56362
Shoc2	0.101461	5.72862	1.30264	0.21929	0.999859	-4.56255
Stag1	0.094952	5.65865	1.30214	0.219457	0.999859	-4.56185
Hspa5	0.102012	8.84366	1.30201	0.219501	0.999859	-4.53361
8430410K20Rik	0.0806264	5.08992	1.30172	0.219593	0.999859	-4.55359
Mtf1	0.103294	4.4405	1.30155	0.219652	0.999859	-4.53901
Gimap4	0.208776	4.90333	1.30081	0.219896	0.999859	-4.55048
Haus2	0.0999027	4.17677	1.29982	0.220223	0.999859	-4.534
AK086245	0.537204	0.747006	1.29976	0.220243	0.999859	-4.54494
Eif3d	0.0729402	6.56737	1.29962	0.220288	0.999859	-4.56412
Higd1a	-0.2227	1.18259	-1.29951	0.220325	0.999859	-4.54215
BC013712	-0.136458	4.20549	-1.29949	0.220333	0.999859	-4.53485
1500011H22Rik	0.152494	3.45093	1.29936	0.220376	0.999859	-4.52309
Slfn3	0.306823	0.98244	1.29918	0.220435	0.999859	-4.54448
E2f5	0.14856	3.20148	1.29892	0.220521	0.999859	-4.52255
Cd37	-0.150509	4.09242	-1.29891	0.220525	0.999859	-4.53284
Pcnxl3	-0.120557	6.08863	-1.29881	0.220557	0.999859	-4.5665
2300009A05Rik	-0.181335	2.79652	-1.29875	0.220578	0.999859	-4.5238
Prss36	0.0969374	4.13884	1.2985	0.220659	0.999859	-4.53352
Cbx3	0.10217	4.83119	1.29849	0.220665	0.999859	-4.54993
Grem2	0.580861	3.51016	1.29845	0.220677	0.999859	-4.52314
Lhx6	-0.218	3.38783	-1.29796	0.220841	0.999859	-4.52361
Ccdc130	-0.112826	3.22024	-1.2978	0.220894	0.999859	-4.52315
Skp2	0.169048	1.745	1.29778	0.220898	0.999859	-4.53439
Klhl6	-0.173887	2.78299	-1.29765	0.220944	0.999859	-4.52405
Tmem5	0.0980907	5.07187	1.2976	0.220959	0.999859	-4.55662
Farp1	0.18417	5.01615	1.29759	0.220963	0.999859	-4.55318
Bmp6	-0.169222	4.86033	-1.2966	0.221292	0.999859	-4.55316
Ppp1r1a	-0.237619	5.70531	-1.29655	0.221308	0.999859	-4.56592
Ffar2	-0.208462	5.88237	-1.29605	0.221475	0.999859	-4.56786
C1galt1	0.160135	3.65243	1.2958	0.221555	0.999859	-4.52785
AK042300	-0.242942	0.237418	-1.29501	0.22182	0.999859	-4.5536
BC026590	0.132571	4.01006	1.29473	0.221914	0.999859	-4.5336
Zkscan4	-0.190695	2.62193	-1.29451	0.221986	0.999859	-4.52634
Acot8	-0.130454	3.24675	-1.29446	0.222003	0.999859	-4.52482
Bmp2k	0.150982	4.94991	1.29445	0.222005	0.999859	-4.5553
Txn2	-0.103631	6.9938	-1.29441	0.222019	0.999859	-4.56332
Mpst	-0.15887	4.79787	-1.29429	0.222061	0.999859	-4.55053
Maml2	0.109832	4.79539	1.29353	0.222312	0.999859	-4.55352
Cdkl4	0.626996	2.19848	1.29331	0.222385	0.999859	-4.52998
Irf3	-0.102199	5.64901	-1.29331	0.222387	0.999859	-4.56803
Etf1	0.098294	7.23299	1.29323	0.222413	0.999859	-4.56048
Ccdc23	-0.0978096	3.7748	-1.29293	0.222512	0.999859	-4.53006
Fggy	0.117793	5.8157	1.29269	0.222592	0.999859	-4.56991
Mrvi1	0.143523	3.89844	1.29269	0.222593	0.999859	-4.53275
Extl2	0.0913699	4.53372	1.29267	0.222599	0.999859	-4.5472
Epor	-0.226474	2.70229	-1.29252	0.22265	0.999859	-4.52652
Kdm4a	-0.0939269	6.06415	-1.29181	0.222886	0.999859	-4.57163
Olfml1	0.130426	6.35629	1.29178	0.222898	0.999859	-4.57105
1200014J11Rik	0.0760781	4.77354	1.29125	0.223076	0.999859	-4.55339
Foxn2	0.116153	4.56722	1.29124	0.223078	0.999859	-4.54908
Pram1	-0.27544	1.34518	-1.29117	0.223101	0.999859	-4.54312
Arl8a	0.0844435	5.88792	1.29079	0.223228	0.999859	-4.57203
Romo1	-0.164172	4.97589	-1.29046	0.223338	0.999859	-4.55782
Itga7	-0.174372	8.02768	-1.28998	0.223498	0.999859	-4.55139
Shf	-0.162422	2.50569	-1.28995	0.223508	0.999859	-4.52884
Ltbp3	-0.161418	8.5364	-1.28984	0.223547	0.999859	-4.54438
St3gal6	0.114022	4.06055	1.28946	0.223674	0.999859	-4.5368
Btbd3	0.10486	5.18494	1.28892	0.223855	0.999859	-4.56485
Exoc6	0.0890806	5.34529	1.28875	0.223913	0.999859	-4.56744
R3hdm2	-0.0611226	6.40901	-1.2886	0.223962	0.999859	-4.57302
Ggcx	-0.122775	5.16325	-1.2882	0.224096	0.999859	-4.56503
2310047M10Rik	-0.132327	3.33599	-1.2882	0.224098	0.999859	-4.52821
4933411K16Rik	1.04481	1.16528	1.28802	0.224157	0.999859	-4.54601
AK149307	-0.255929	1.0811	-1.28761	0.224295	0.999859	-4.54502
Ttc5	-0.0757282	5.02806	-1.28761	0.224295	0.999859	-4.56141
Gm11428	-0.187737	3.41441	-1.28742	0.224359	0.999859	-4.52866
Stra13	-0.101147	4.58843	-1.28716	0.224445	0.999859	-4.55135
Mboat2	0.302917	0.836869	1.28711	0.224462	0.999859	-4.54906
Pik3r6	-0.121335	3.88799	-1.28641	0.224697	0.999859	-4.53613
Alkbh8	0.15514	2.59649	1.28635	0.224718	0.999859	-4.52935
Nat8l	-0.28072	6.09181	-1.2863	0.224733	0.999859	-4.57532
Gpr182	0.297601	2.77886	1.28605	0.224819	0.999859	-4.52854
Lpcat3	-0.199894	7.34625	-1.28602	0.224829	0.999859	-4.56441
Gnl1	-0.0811503	5.47697	-1.2855	0.225006	0.999859	-4.57158
Pqlc1	-0.118828	3.94427	-1.28546	0.225017	0.999859	-4.53752
Furin	-0.148528	6.05398	-1.2854	0.225038	0.999859	-4.57615
Msh6	-0.102915	4.65715	-1.28516	0.22512	0.999859	-4.55423
Ankrd32	0.0797445	4.55777	1.28481	0.225236	0.999859	-4.5526
Mylk	0.163502	7.05527	1.28477	0.225251	0.999859	-4.56939
Cyth4	-0.14727	5.59102	-1.28448	0.225346	0.999859	-4.57417
Dpy19l1	0.0733538	4.91947	1.284	0.22551	0.999859	-4.5622
Apobec1	-0.152081	5.48632	-1.28377	0.225589	0.999859	-4.57294
Gramd2	0.919392	0.0275311	1.28361	0.225642	0.999859	-4.56271
Rbm4	-0.16204	1.97651	-1.28354	0.225666	0.999859	-4.53599
Cox6a1	-0.123059	7.51193	-1.28349	0.225682	0.999859	-4.56395
Kif22	0.275975	1.02237	1.28324	0.225766	0.999859	-4.54798
Pdxdc1	0.0732456	7.34115	1.2829	0.225882	0.999859	-4.56626
5730469M10Rik	-0.150605	9.01953	-1.28264	0.225968	0.999859	-4.54332
Nelf	-0.109159	5.29275	-1.28162	0.226314	0.999859	-4.57077
Fam195a	-0.184073	3.87665	-1.28161	0.226317	0.999859	-4.5373
B3galt1	-0.37525	0.00186019	-1.28147	0.226364	0.999859	-4.55858
B2m	0.13879	10.7644	1.28137	0.226399	0.999859	-4.53263
Sec24a	0.151947	4.9176	1.28131	0.226418	0.999859	-4.5648
Pgk2	1.56421	-0.217502	1.28116	0.226469	0.999859	-4.56219
Arf5	-0.111859	5.25234	-1.28095	0.226542	0.999859	-4.5703
Kntc1	0.320923	0.173045	1.28079	0.226596	0.999859	-4.55809
Dffa	-0.0814734	4.05928	-1.2807	0.226625	0.999859	-4.54254
Acss1	-0.136672	4.30948	-1.2803	0.226761	0.999859	-4.54907
Phf1	-0.212656	1.69616	-1.28027	0.226772	0.999859	-4.54046
Pcdh17	-0.176331	2.97752	-1.28026	0.226773	0.999859	-4.53087
Zbtb1	0.10747	4.37759	1.27994	0.226883	0.999859	-4.55088
Pik4ca	0.240903	0.461938	1.27988	0.226903	0.999859	-4.55383
Rae1	0.0836066	5.0712	1.27972	0.226959	0.999859	-4.56751
Ahcyl1	0.0817315	7.16305	1.2796	0.227	0.999859	-4.57181
Ldhc	1.61085	1.16096	1.27932	0.227095	0.999859	-4.54925
AK010870	0.171503	2.0007	1.2792	0.227134	0.999859	-4.53701
Fez1	-0.209414	1.99762	-1.279	0.227202	0.999859	-4.53724
Irak1bp1	0.141068	3.55146	1.27894	0.227221	0.999859	-4.53479
Rnf2	0.119433	5.07476	1.27888	0.227242	0.999859	-4.57
Psmb8	0.209111	5.59878	1.27877	0.22728	0.999859	-4.57819
Tfpt	-0.112226	3.60257	-1.27844	0.227391	0.999859	-4.53544
Rpap3	0.0745743	5.0446	1.27839	0.227409	0.999859	-4.56918
Tfdp1	0.0829372	5.1004	1.27837	0.227416	0.999859	-4.5701
Hydin	0.905394	1.45139	1.27813	0.227497	0.999859	-4.54622
Magi3	0.104768	5.00432	1.27798	0.22755	0.999859	-4.56866
Cab39	0.0786559	6.8667	1.27788	0.227584	0.999859	-4.57621
Fmn1	-0.252188	2.69381	-1.27754	0.227698	0.999859	-4.53228
AK020406	-0.234054	1.25062	-1.27749	0.227716	0.999859	-4.54612
Nexn	0.242973	3.68491	1.27739	0.227751	0.999859	-4.53927
Solh	-0.130643	4.34145	-1.27728	0.227786	0.999859	-4.55034
Utrn	0.177028	8.6298	1.27694	0.227902	0.999859	-4.55039
Alas2	0.291733	2.71188	1.27675	0.227968	0.999859	-4.53306
Rbm27	0.0947815	4.88615	1.27613	0.228178	0.999859	-4.56698
Gng10	0.115074	4.53066	1.276	0.228221	0.999859	-4.5582
Zfp422	-0.0757062	4.33103	-1.27564	0.228346	0.999859	-4.55244
Yipf3	-0.11742	5.90291	-1.27531	0.228459	0.999859	-4.58326
Ing4	-0.119139	5.17392	-1.27512	0.228523	0.999859	-4.57361
Hspa2	0.251076	3.78554	1.27498	0.228571	0.999859	-4.53945
Sf3b3	0.0885875	6.51857	1.27426	0.228817	0.999859	-4.58274
Gja1	0.393565	6.26452	1.27405	0.228887	0.999859	-4.58437
Pex26	-0.124527	3.92936	-1.27381	0.228971	0.999859	-4.54361
Zfyve21	-0.173178	4.54577	-1.27362	0.229034	0.999859	-4.55746
Trmt61a	0.214009	3.28118	1.2733	0.229144	0.999859	-4.53504
Ddt	-0.127771	5.71363	-1.2733	0.229146	0.999859	-4.58304
Fndc4	-0.29091	1.56275	-1.27276	0.229329	0.999859	-4.54364
Med14	0.140965	4.7563	1.27255	0.229401	0.999859	-4.56596
DQ715667	0.137004	2.41275	1.27243	0.229441	0.999859	-4.53585
G530011O06Rik	-0.713916	2.08529	-1.27239	0.229456	0.999859	-4.53862
[truncated: 11,547 more rows]
