# Supplementary material for: GIP receptor agonism improves dyslipidemia and atherosclerosis independently of body weight loss in preclinical mouse model for cardio-metabolic disease
Source: Cardiovasc Diabetol. 2023 Aug 17;22:217. doi: 10.1186/s12933-023-01940-2 (PMC10436634; doi:10.1186/s12933-023-01940-2)
Supplement: Supplementary file 2 — Supplementary Material 2 [file 12933_2023_1940_MOESM2_ESM.xlsx]

## Sheet: GIPvsVEH
	logFC (veh/GIP)	AveExpr	t	P.Value	adj.P.Val	B
Shox2	-1.15966	3.77486	-6.57579	9.82883e-05	0.468377	-1.69707
Slc26a10	-0.867991	2.92695	-6.18715	0.000155825	0.468377	-2.37999
Cpm	-1.22763	1.93233	-6.09999	0.000173245	0.468377	-3.02057
Nfkbiz	-0.583477	3.57917	-5.44042	0.000399164	0.468377	-2.09014
Gpx8	-0.701343	5.66018	-4.96539	0.000755905	0.468377	-1.49011
Rcc2	0.321613	5.48949	4.89724	0.000830626	0.468377	-1.54732
calp80	-0.873672	0.784518	-4.80152	0.000949294	0.468377	-3.64421
Akr1c18	1.56126	1.53188	4.58865	0.00128363	0.468377	-3.43625
Hnmt	-0.293678	5.6874	-4.45602	0.0015543	0.468377	-1.81135
Fnbp1l	-0.374213	4.76461	-4.43149	0.00161074	0.468377	-1.96681
Col13a1	-1.51523	0.815706	-4.40823	0.00166626	0.468377	-3.7176
Atp10d	-0.413441	4.76479	-4.39678	0.00169435	0.468377	-1.983
Rg9mtd1	-0.325135	4.40938	-4.39005	0.00171111	0.468377	-2.10184
Dnajb9	-0.335457	5.162	-4.34742	0.00182136	0.468377	-1.93777
Fam160a1	0.517847	3.34963	4.27497	0.00202648	0.468377	-2.66308
Btg2	-0.775998	6.10906	-4.25228	0.00209566	0.468377	-1.96411
Rabac1	0.65666	3.34645	4.20009	0.00226459	0.468377	-2.70104
Abcc9	-0.521783	5.58405	-4.18872	0.00230324	0.468377	-2.00807
Xpnpep2	1.11565	1.11728	4.16442	0.0023883	0.468377	-3.65718
Lgi1	-1.02759	-0.113388	-4.15565	0.00241982	0.468377	-3.94215
Lcn2	1.32499	0.612998	4.13606	0.00249181	0.468377	-3.79251
Tpte	-0.794879	0.570851	-4.12547	0.00253167	0.468377	-3.80291
B3gnt8	0.781668	1.15804	4.11967	0.00255379	0.468377	-3.63109
Cyb561	0.484095	3.18089	4.11783	0.00256085	0.468377	-2.81569
Tmem176a	0.609309	4.52368	4.1138	0.00257637	0.468377	-2.27774
Trib1	-0.719224	5.24109	-4.09531	0.00264895	0.468377	-2.1185
1190002N15Rik	-0.3506	5.93056	-4.09312	0.0026577	0.468377	-2.07281
Plac8	1.45988	3.34955	4.09309	0.00265781	0.468377	-2.86722
Dmtf1	-0.276314	5.228	-4.091	0.00266618	0.468377	-2.10638
Abcb4	-0.589602	1.92115	-4.08061	0.00270816	0.468377	-3.41998
Negr1	-0.393301	5.64496	-4.04459	0.00285937	0.468377	-2.11105
Eltd1	-0.435129	6.33576	-4.01993	0.00296803	0.468377	-2.15367
Ptprb	-0.350646	7.50379	-4.01048	0.00301079	0.468377	-2.35875
Akr1b10	-0.51853	2.32822	-4.0054	0.00303405	0.468377	-3.29299
Fzd6	-0.534305	3.23592	-4.00132	0.00305292	0.468377	-2.86844
Aox3	1.82947	0.997375	3.98619	0.00312381	0.468377	-3.74733
Tdo2	1.75509	0.761365	3.98543	0.00312743	0.468377	-3.79612
Trpv4	0.571539	2.74453	3.98525	0.00312828	0.468377	-3.08765
Tbx3	-0.578959	3.59025	-3.97649	0.00317016	0.468377	-2.70994
Pcolce2	0.973197	5.25842	3.96121	0.00324475	0.468377	-2.24596
Ric8b	-0.349756	5.11295	-3.96063	0.00324759	0.468377	-2.22302
Rhog	0.286796	4.85829	3.95584	0.00327135	0.468377	-2.27653
Atp5s	-0.346618	3.55273	-3.93832	0.00335986	0.468377	-2.73457
Fga	2.05651	2.00749	3.93682	0.00336759	0.468377	-3.45171
Dgke	-0.353221	4.46068	-3.93486	0.00337764	0.468377	-2.38875
Hoxa9	-0.941218	2.69578	-3.9345	0.00337952	0.468377	-3.14529
Ccnl1	-0.34885	6.0806	-3.93208	0.00339202	0.468377	-2.20153
Zfp386	-0.330108	5.01163	-3.93161	0.00339444	0.468377	-2.25821
Mfsd10	0.321578	3.61208	3.92999	0.00340283	0.468377	-2.70917
Hp	1.07289	10.2912	3.92977	0.00340399	0.468377	-2.96834
Phip	-0.383173	4.6368	-3.92848	0.00341072	0.468377	-2.34702
Pbx1	0.362524	5.66853	3.92239	0.00344258	0.468377	-2.21484
Tubb6	0.408092	4.23378	3.916	0.00347636	0.468377	-2.48646
Itih4	1.35338	2.21731	3.90009	0.00356198	0.468377	-3.35441
Gphn	-0.312178	5.94259	-3.86536	0.00375669	0.468377	-2.24978
Calcrl	-0.426012	3.49493	-3.86209	0.00377561	0.468377	-2.81155
Cd34	0.658892	6.91726	3.85777	0.00380072	0.468377	-2.36224
Gm7609	1.6934	1.41723	3.85701	0.00380514	0.468377	-3.63368
Nckap5l	0.492289	2.25343	3.85345	0.00382603	0.468377	-3.33603
Itgb5	0.437194	7.60563	3.85095	0.00384079	0.468377	-2.49632
Tspan12	-0.506264	7.56397	-3.84148	0.00389708	0.468377	-2.48842
Uty	-0.32448	4.25931	-3.83057	0.00396307	0.468377	-2.5195
Dtna	0.95449	3.04921	3.83021	0.00396524	0.468377	-3.04035
BC057022	0.976613	0.812001	3.82365	0.00400551	0.468377	-3.79596
Tmem176b	0.44059	6.2592	3.81876	0.00403583	0.468377	-2.31209
X95399	-0.342273	3.63023	-3.81815	0.00403961	0.468377	-2.76536
Srsf1	-0.304976	7.46131	-3.79742	0.00417089	0.468377	-2.49716
4930578C19Rik	-0.504935	3.17892	-3.79722	0.00417218	0.468377	-2.9849
Ninj1	0.667558	4.71293	3.7946	0.00418906	0.468377	-2.45343
Car8	1.26184	1.27039	3.77837	0.00429547	0.468377	-3.68918
Nt5e	0.718695	1.63998	3.76735	0.00436933	0.468377	-3.57335
Hn1	0.641691	5.50279	3.76251	0.00440218	0.468377	-2.35789
Cecr2	-0.513714	3.92979	-3.75249	0.00447103	0.468377	-2.68836
AK083150	-0.560693	2.76517	-3.74856	0.00449839	0.468377	-3.18929
Mrc2	1.05854	5.52812	3.74706	0.00450883	0.468377	-2.39086
Fgg	1.77601	2.33283	3.74139	0.00454868	0.468377	-3.40696
Zfp932	-0.319074	4.13259	-3.73935	0.00456306	0.468377	-2.61512
Slc44a3	-0.278513	4.96368	-3.73308	0.00460773	0.468377	-2.41473
1810022C23Rik	-0.373507	5.03302	-3.73087	0.00462353	0.468377	-2.41298
Ahr	-0.500528	3.35567	-3.72927	0.00463506	0.468377	-2.95032
Higd1b	-0.719412	2.37048	-3.71955	0.00470554	0.468377	-3.35179
Asgr2	0.929977	0.309111	3.71934	0.00470712	0.468377	-3.93201
Serpina1e	2.61	0.702171	3.71897	0.00470981	0.468377	-3.84342
Slc16a9	0.635184	3.1449	3.71846	0.00471355	0.468377	-3.05646
abParts	1.64386	8.2101	3.70895	0.00478375	0.468377	-2.74313
Mapt	-0.96253	2.35861	-3.70562	0.00480857	0.468377	-3.35849
Fgb	1.95158	2.3213	3.69675	0.00487543	0.468377	-3.43284
C4b	1.03694	9.27105	3.69337	0.00490113	0.468377	-2.91185
Cml2	2.0249	0.441859	3.6804	0.00500122	0.468377	-3.90544
Tbx5	-1.2547	0.847608	-3.67911	0.00501123	0.468377	-3.83985
Cfb	0.435099	8.75684	3.67306	0.00505874	0.468377	-2.82507
Ankrd57	-0.570336	6.74827	-3.659	0.00517098	0.468377	-2.4886
AK005641	-0.701826	2.07466	-3.65	0.00524423	0.468377	-3.487
Ccni	-0.260621	7.78125	-3.64966	0.005247	0.468377	-2.65524
Nfkbib	0.356798	3.79797	3.64562	0.00528025	0.468377	-2.8025
Naa50	-0.264124	6.85203	-3.63886	0.00533632	0.468377	-2.5121
Kctd12b	-0.219409	5.67187	-3.6346	0.005372	0.468377	-2.43781
Btg1	-0.385211	7.32611	-3.62254	0.00547441	0.468377	-2.59597
2510039O18Rik	0.238551	5.43438	3.61545	0.00553553	0.468377	-2.46675
Rrp7a	0.253361	5.48446	3.60766	0.00560352	0.468377	-2.47136
Ubtd1	0.615929	3.88499	3.58621	0.00579529	0.468377	-2.82282
AK166079	-0.451853	1.94111	-3.58043	0.00584823	0.468377	-3.55671
Zfp758	-0.442568	3.70122	-3.57497	0.00589858	0.468377	-2.88317
Fpgt	-0.247606	4.12298	-3.57361	0.00591123	0.468377	-2.74189
Stat3	0.246549	6.94028	3.56773	0.00596615	0.468377	-2.58898
Cps1	1.86227	1.32112	3.55371	0.00609917	0.468377	-3.76523
Eif6	0.261501	5.40129	3.55126	0.00612274	0.468377	-2.52322
D17H6S56E-5	0.472128	2.86802	3.54911	0.0061435	0.468377	-3.23926
Casq1	1.37585	1.57521	3.54899	0.00614466	0.468377	-3.65247
D3Ertd751e	-0.283134	4.939	-3.53924	0.00623978	0.468377	-2.57848
Srsf10	-0.251035	6.17541	-3.53826	0.00624942	0.468377	-2.52766
Col16a1	1.17859	3.77478	3.53653	0.0062665	0.468377	-2.95234
Zfp788	-0.387482	4.21912	-3.53045	0.00632688	0.468377	-2.74147
Trfr2	0.758953	4.15834	3.52453	0.00638626	0.468377	-2.78239
Lbp	0.837786	6.96672	3.52426	0.00638889	0.468377	-2.64479
Tpm4	0.451538	7.51649	3.52292	0.00640248	0.468377	-2.71496
Ppa2	-0.326849	5.72881	-3.52235	0.00640825	0.468377	-2.53116
Syne1	-0.270177	6.74705	-3.51595	0.00647328	0.468377	-2.59724
Znhit2-ps	0.472881	3.27235	3.51207	0.00651304	0.468377	-3.08002
C1qa	0.781935	6.19707	3.51027	0.00653161	0.468377	-2.56944
Irx1	1.38891	1.07083	3.50664	0.0065692	0.468377	-3.79244
Eya4	1.09488	1.48422	3.50581	0.0065778	0.468377	-3.7087
Rffl	-0.3486	5.00891	-3.50544	0.00658166	0.468377	-2.5945
Pkig	0.429406	4.26405	3.50395	0.00659712	0.468377	-2.75844
Hspb2	0.603396	2.4664	3.49423	0.00669927	0.468377	-3.38861
Snta1	0.511195	5.84928	3.49287	0.00671369	0.468377	-2.56864
Retnla	1.51567	6.74062	3.49208	0.00672208	0.468377	-2.65817
Txlng	-0.430954	5.639	-3.48674	0.00677911	0.468377	-2.56422
Atp13a2	0.342494	5.13998	3.48509	0.00679683	0.468377	-2.60395
Arg1	2.01948	1.20226	3.48267	0.00682297	0.468377	-3.8529
Shisa2	1.11461	1.7822	3.48256	0.00682417	0.468377	-3.60362
Dhx36	-0.247429	5.53272	-3.48173	0.00683303	0.468377	-2.57178
Zfp187	-0.375078	6.84827	-3.48162	0.00683429	0.468377	-2.64047
Ing3	-0.430416	4.10482	-3.47949	0.00685732	0.468377	-2.80989
Duox1	1.34309	0.20252	3.47353	0.00692241	0.468377	-3.9857
Ptgis	0.870185	1.51944	3.46568	0.00700899	0.468377	-3.70702
Tph2	1.16565	1.52752	3.46081	0.00706331	0.468377	-3.71115
Upb1	0.979605	0.0192344	3.45892	0.00708449	0.468377	-4.02354
Nt5c	0.36376	4.56413	3.45538	0.00712441	0.468377	-2.71951
Serpina3n	0.763696	8.41587	3.44583	0.00723306	0.468377	-2.91189
Crls1	-0.411865	6.14242	-3.44262	0.00727008	0.468377	-2.60828
Krt80	0.884514	1.54621	3.43897	0.00731227	0.468377	-3.70479
Loxl4	1.03444	1.62024	3.43845	0.00731828	0.468377	-3.70222
Cxxc4	-0.884169	1.39831	-3.43238	0.0073892	0.468377	-3.76495
Gsta4	-0.452291	5.79593	-3.43179	0.00739613	0.468377	-2.60921
Vwa3a	-0.710735	3.40608	-3.42467	0.00748028	0.468377	-3.10665
Lfng	0.582515	4.82929	3.41308	0.0076194	0.468377	-2.70443
1110020G09Rik	-0.306007	4.62635	-3.41176	0.00763541	0.468377	-2.73509
3110082D06Rik	1.63149	0.607445	3.41037	0.00765233	0.468377	-3.92868
2410006H16Rik	0.323646	3.58821	3.40756	0.00768654	0.468377	-3.03733
Kdm5d	-0.407211	2.21356	-3.40331	0.00773869	0.468377	-3.52832
Ap3s1	-0.318711	6.93812	-3.40216	0.00775285	0.468377	-2.71261
Duoxa1	1.4559	1.56064	3.40211	0.00775349	0.468377	-3.73384
Arhgef10l	0.617463	2.77093	3.40154	0.00776052	0.468377	-3.35893
1700034H14Rik	-0.30678	4.98264	-3.39838	0.00779968	0.468377	-2.68775
Zfand5	-0.250288	6.47087	-3.39624	0.00782625	0.468377	-2.66809
Ahsg	1.91675	2.71889	3.39556	0.00783482	0.468377	-3.44757
Gatsl3	0.530705	3.94199	3.39537	0.0078371	0.468377	-2.92085
Dhrs4	-0.243179	6.34706	-3.39216	0.00787736	0.468377	-2.66325
Adig	-0.305561	7.70251	-3.39061	0.00789682	0.468377	-2.83185
Atp1a4	1.0654	1.98943	3.38863	0.00792176	0.468377	-3.58299
Pde10a	-0.664173	1.79844	-3.38457	0.00797318	0.468377	-3.66689
Spc25	1.02511	0.772707	3.37628	0.00807923	0.468377	-3.91866
Pla1a	0.787336	4.91269	3.37289	0.00812302	0.468377	-2.74553
AK136844	-0.389434	3.52974	-3.36822	0.00818373	0.468377	-3.07615
Cbr2	0.755761	4.96576	3.36433	0.00823468	0.468377	-2.74823
Abcc3	0.407119	4.52054	3.35769	0.00832243	0.468377	-2.81008
Osgepl1	-0.224941	4.73172	-3.35374	0.00837503	0.468377	-2.76153
Rgn	1.48527	0.724529	3.352	0.00839829	0.468377	-3.95051
Fbp1	1.73252	0.497788	3.35084	0.00841386	0.468377	-3.9822
Pam	0.67795	6.80083	3.3503	0.00842124	0.468377	-2.75143
Nbn	-0.219129	5.05519	-3.34885	0.00844072	0.468377	-2.72054
Gnl1	0.201442	5.4569	3.34858	0.00844429	0.468377	-2.69298
AK085136	-0.77878	1.2648	-3.34587	0.00848099	0.468377	-3.82109
Il1r2	1.88999	3.0469	3.34077	0.00855036	0.468377	-3.35966
Cytl1	-0.809313	2.9105	-3.33945	0.0085684	0.468377	-3.32481
Serpina1c	1.8807	2.5983	3.33884	0.00857676	0.468377	-3.49965
Hmha1	0.517151	4.48583	3.33679	0.0086049	0.468377	-2.84119
Anxa11	0.460228	4.6201	3.33245	0.0086649	0.468377	-2.80505
Angpt1	-0.466975	5.04834	-3.33021	0.00869596	0.468377	-2.73865
Snx8	0.306113	4.28538	3.32934	0.00870807	0.468377	-2.88293
AK080982	-0.443032	3.91051	-3.32918	0.00871024	0.468377	-2.98295
Pnpla8	-0.265756	7.62844	-3.32792	0.00872784	0.468377	-2.87088
Tial1	-0.25935	5.97729	-3.3259	0.00875616	0.468377	-2.70409
Slc28a2	-0.414665	5.87891	-3.32496	0.00876932	0.468377	-2.70358
Yme1l1	-0.20821	6.67354	-3.32199	0.00881101	0.468377	-2.75089
Dusp1	-0.93707	5.92155	-3.32128	0.0088211	0.468377	-2.71249
Mterfd1	-0.246511	5.28743	-3.31133	0.00896268	0.468377	-2.73201
D9Ertd402e	-0.28341	4.63565	-3.30985	0.00898395	0.468377	-2.81419
Casd1	-0.201026	5.0657	-3.30775	0.00901417	0.468377	-2.75639
Tmx1	-0.279235	5.1648	-3.3073	0.00902066	0.468377	-2.74698
AK037260	-0.634631	1.52388	-3.30646	0.00903281	0.468377	-3.75921
Kirrel	0.643442	6.62889	3.30645	0.009033	0.468377	-2.77618
Atp1b1	-0.890289	1.43224	-3.29991	0.0091281	0.468377	-3.79866
AK049600	-0.40844	2.73849	-3.29818	0.00915352	0.468377	-3.41101
Abcb7	-0.413426	4.1957	-3.29741	0.00916475	0.468377	-2.9283
Mmp27	1.26889	1.16357	3.29675	0.00917449	0.468377	-3.8758
1100001G20Rik	0.900154	4.99885	3.29667	0.00917559	0.468377	-2.80634
Rpl13a	0.306147	6.26921	3.29473	0.00920419	0.468377	-2.74886
Plekha7	0.863693	2.52	3.29385	0.00921723	0.468377	-3.48523
Rab31	0.584486	1.39207	3.28926	0.00928528	0.468377	-3.80557
Aprt	0.539823	3.39045	3.28796	0.00930464	0.468377	-3.205
C030044B11Rik	-0.591756	3.80307	-3.28384	0.00936638	0.468377	-3.04109
2900062L11Rik	-0.704639	7.78641	-3.28147	0.00940196	0.468377	-2.93322
Tceal1	-0.368081	2.80763	-3.27696	0.00947021	0.468377	-3.39644
Pfas	-0.322363	4.38185	-3.27691	0.00947105	0.468377	-2.89256
Ankrd33b	-0.57314	1.07497	-3.27384	0.00951786	0.468377	-3.88252
Rsrc1	-0.256472	5.14012	-3.27076	0.00956492	0.468377	-2.7822
Ephx2	-0.598416	9.09162	-3.26965	0.00958202	0.468377	-3.13079
Zbtb6	-0.347099	3.65548	-3.26964	0.00958221	0.468377	-3.10181
Rps6ka4	0.248228	5.11547	3.26648	0.00963098	0.468377	-2.78809
Fau	0.365863	7.37522	3.26607	0.00963732	0.468377	-2.88864
AK053193	0.585398	0.753446	3.26451	0.00966144	0.468377	-3.93607
Sf3b5	0.47873	4.3678	3.2635	0.00967716	0.468377	-2.91381
Brcc3	-0.228478	4.61767	-3.26334	0.00967959	0.468377	-2.85636
Lif	0.999165	0.677779	3.26258	0.00969143	0.468377	-3.95969
Cyp2j9	-0.237418	4.29468	-3.26071	0.00972062	0.468377	-2.92462
AK040992	-0.554494	3.02893	-3.25999	0.00973185	0.468377	-3.31448
Hdac9	1.0297	3.06521	3.25937	0.00974157	0.468377	-3.34644
Aasdhppt	-0.260133	5.19727	-3.25913	0.00974521	0.468377	-2.78538
Guf1	-0.296383	4.68687	-3.25448	0.00981834	0.468377	-2.85468
C6	1.59606	4.12872	3.25165	0.00986311	0.468377	-3.06469
Cpa3	1.33764	1.69199	3.2477	0.00992594	0.468377	-3.76314
Tpm3	0.217331	6.8563	3.24654	0.00994449	0.468377	-2.83962
Ndufb2	-0.312684	5.71624	-3.24309	0.00999975	0.468377	-2.77682
Pold1	0.358148	2.79313	3.24049	0.0100417	0.468377	-3.40961
Zranb2	-0.289614	6.24358	-3.23872	0.0100703	0.468377	-2.79108
Chpf2	0.361288	6.39525	3.23865	0.0100713	0.468377	-2.80602
Thoc2	-0.280746	5.33925	-3.23822	0.0100783	0.468377	-2.79547
Dok1	0.421969	3.64283	3.23805	0.0100811	0.468377	-3.13048
Ms4a8a	1.3189	0.657253	3.23743	0.0100911	0.468377	-3.98123
Ebf3	-0.308833	5.99209	-3.23653	0.0101058	0.468377	-2.78474
Asah2	-0.307642	5.2992	-3.23554	0.010122	0.468377	-2.80021
4933421E11Rik	-0.301059	4.25513	-3.23386	0.0101493	0.468377	-2.96255
Ccng2	-0.319404	5.72163	-3.23003	0.0102121	0.468377	-2.78839
Dact2	1.28748	1.51763	3.22715	0.0102596	0.468377	-3.77953
Foxred2	0.621416	2.29378	3.2236	0.0103182	0.468377	-3.58201
Uox	1.75765	1.94563	3.21823	0.0104079	0.468377	-3.73361
Zfp143	-0.267943	3.6361	-3.21583	0.0104482	0.468377	-3.14209
Nupl2	-0.267664	3.19224	-3.21544	0.0104547	0.468377	-3.287
AW555464	0.375659	3.74084	3.21468	0.0104676	0.468377	-3.10238
Tnk1	0.490566	1.95884	3.21399	0.0104792	0.468377	-3.67616
Ccdc64	0.586653	2.28349	3.21341	0.0104891	0.468377	-3.58517
Hipk2	0.486329	4.84435	3.21166	0.0105186	0.468377	-2.87741
Pzp	1.93123	2.27716	3.21146	0.010522	0.468377	-3.64807
Phldb2	-0.333195	3.98136	-3.21107	0.0105286	0.468377	-3.04387
Aldh9a1	-0.330061	6.69734	-3.20644	0.0106074	0.468377	-2.85309
AK011408	0.806976	4.62065	3.20522	0.0106283	0.468377	-2.9305
M13680	1.5102	2.14614	3.20008	0.0107167	0.468377	-3.61894
Mettl9	-0.269899	6.38224	-3.19645	0.0107796	0.468377	-2.83687
Ets1	-0.354595	6.11168	-3.19426	0.0108177	0.468377	-2.82517
Nek2	0.960333	0.155543	3.1924	0.0108503	0.468377	-4.06736
Akt1	0.27371	6.28932	3.19048	0.0108839	0.468377	-2.84151
Zfand1	-0.300791	4.3899	-3.18829	0.0109225	0.468377	-2.95834
Srsf11	-0.365365	6.99798	-3.18768	0.0109332	0.468377	-2.90122
Mett5d1	-0.404196	2.14619	-3.18657	0.0109527	0.468377	-3.63901
Ctu2	0.863054	0.428255	3.18634	0.0109569	0.468377	-4.00548
Lpar6	-0.472597	6.24932	-3.17748	0.0111145	0.468377	-2.84892
Oas1g	0.857353	1.0357	3.17196	0.011214	0.468377	-3.90614
Tmem37	0.7743	2.30352	3.1718	0.011217	0.468377	-3.60116
Ranbp6	-0.291302	4.64532	-3.16955	0.0112578	0.468377	-2.92906
Cxcr4	0.425554	2.24718	3.16809	0.0112844	0.468377	-3.60976
Daglb	0.353761	4.42748	3.16793	0.0112873	0.468377	-2.98406
Apob	1.903	2.46109	3.16327	0.0113726	0.468377	-3.60414
Mug1	1.8531	1.60858	3.16319	0.011374	0.468377	-3.82591
Fam55b	-0.655638	0.533723	-3.16145	0.011406	0.468377	-4.0183
Ace	0.690054	6.03991	3.157	0.0114883	0.468377	-2.87055
Ifitm3	0.492817	6.84267	3.15658	0.0114962	0.468377	-2.91944
Cyp2d9	1.49619	0.467914	3.15378	0.0115483	0.468377	-4.03463
Mxra8	0.732876	4.66272	3.15376	0.0115487	0.468377	-2.95651
Akr1c6	1.74287	0.794948	3.14969	0.0116248	0.468377	-3.99515
BC067074	-0.482256	4.56414	-3.14958	0.0116269	0.468377	-2.95838
E2f1	0.628543	3.00017	3.1493	0.0116323	0.468377	-3.41662
Slco3a1	0.521546	4.00239	3.1485	0.0116472	0.468377	-3.09793
Satb1	-0.303032	3.32846	-3.14791	0.0116584	0.468377	-3.28287
mKIAA0651	-0.737122	1.29966	-3.14661	0.0116828	0.468377	-3.85263
Dusp9	0.751431	2.03015	3.14231	0.0117645	0.468377	-3.65923
Slc39a13	0.251527	5.24094	3.14212	0.011768	0.468377	-2.88821
Slc8a1	0.725871	3.66919	3.1421	0.0117683	0.468377	-3.18821
Fabp1	1.70967	3.39127	3.13888	0.0118298	0.468377	-3.38245
Tmem106a	0.231323	6.17543	3.1315	0.0119718	0.468377	-2.88848
Xpo1	-0.23939	6.06725	-3.13143	0.0119732	0.468377	-2.88157
Zfp738	-0.320723	3.09945	-3.1289	0.0120223	0.468377	-3.37297
Hn1l	0.708727	4.98895	3.12565	0.0120858	0.468377	-2.93874
AK164850	-0.761037	0.185072	-3.1238	0.0121221	0.468377	-4.07932
Phf20l1	-0.365061	5.33584	-3.12354	0.012127	0.468377	-2.89891
Spata22	-0.587201	2.15854	-3.12274	0.0121429	0.468377	-3.6642
Ftl1	0.47661	10.2425	3.12193	0.0121587	0.468377	-3.37511
Bace1	0.209398	4.56682	3.11889	0.0122188	0.468377	-2.98774
Bmyc	0.561561	2.2899	3.11757	0.0122449	0.468377	-3.61418
Lepre1	0.35942	4.97549	3.11696	0.012257	0.468377	-2.94027
Hc	0.954655	0.937444	3.11374	0.012321	0.468377	-3.96003
Cap2	-0.77438	0.380716	-3.10649	0.0124667	0.468377	-4.03638
Polr3d	0.309631	3.54657	3.10478	0.0125013	0.468377	-3.23744
Thbs3	0.586454	3.42056	3.10249	0.0125478	0.468377	-3.30229
Ccl6	1.14077	5.62417	3.10056	0.012587	0.468377	-2.9386
Serpina1d	1.5294	1.91961	3.09872	0.0126246	0.468377	-3.7587
Pcnp	-0.200874	5.6578	-3.0916	0.0127711	0.468377	-2.91608
Fam82b	-0.29497	4.42581	-3.0909	0.0127857	0.468377	-3.0326
B3gnt1	0.294473	4.05876	3.08934	0.0128181	0.468377	-3.11535
Dci	-0.430015	7.36074	-3.08878	0.0128297	0.468377	-3.02919
AK017706	-0.556863	1.79396	-3.08749	0.0128565	0.468377	-3.77791
Zfp825	-0.329599	3.06583	-3.08705	0.0128658	0.468377	-3.39865
Fam110a	0.66061	0.963183	3.08289	0.0129529	0.468377	-3.94888
Bmper	-0.290014	5.036	-3.07882	0.0130387	0.468377	-2.95999
Apoa1	1.78167	3.57116	3.07597	0.0130991	0.468377	-3.35917
Ptpn3	0.314208	3.7835	3.07304	0.0131615	0.468377	-3.1896
4933403F05Rik	-0.296516	5.94316	-3.07067	0.0132123	0.468377	-2.93521
Boc	0.490138	4.73771	3.06867	0.0132551	0.468377	-3.01059
Postn	-0.802146	7.07099	-3.0677	0.0132762	0.468377	-3.00429
Lrg1	0.618924	6.94109	3.06604	0.0133118	0.468377	-3.01156
3830406C13Rik	-0.202188	5.34619	-3.06159	0.0134084	0.468377	-2.95414
Ggps1	-0.205144	5.41906	-3.05602	0.0135302	0.468377	-2.95512
Ptk2b	0.343127	5.94409	3.05118	0.0136371	0.468377	-2.95905
Islr2	1.3424	1.0646	3.04939	0.0136769	0.468377	-3.95519
Mup3	1.35042	3.51402	3.0469	0.0137323	0.468377	-3.35863
Serpina1a	0.960798	2.67857	3.04538	0.0137662	0.468377	-3.57012
Nrn1	-0.61079	2.46391	-3.04483	0.0137785	0.468377	-3.61592
Gmcl1	-0.240358	4.11883	-3.04345	0.0138095	0.468377	-3.13317
Slc5a7	1.99974	2.95312	3.04003	0.0138863	0.468377	-3.54111
March7	-0.287679	4.84167	-3.03922	0.0139048	0.468377	-3.01749
Tmem214	0.215107	5.80158	3.03917	0.0139058	0.468377	-2.96695
Cltb	0.274413	5.94354	3.03726	0.013949	0.468377	-2.97066
Ugt3a2	1.07883	0.423032	3.03694	0.0139563	0.468377	-4.05212
Hoxa10	-0.82753	3.37316	-3.03556	0.0139878	0.468377	-3.34794
Abcb1b	-0.341992	4.35528	-3.03259	0.0140554	0.468377	-3.09417
Ypel2	-0.407393	4.94566	-3.03255	0.0140562	0.468377	-3.01356
Thnsl1	-0.258974	3.65696	-3.02796	0.0141616	0.468377	-3.26407
Odf2l	-0.29314	3.91897	-3.02398	0.0142535	0.468377	-3.19361
Fkbp3	-0.227132	5.41733	-3.02397	0.0142539	0.468377	-2.98628
Serpinc1	1.44859	1.57464	3.02233	0.0142918	0.468377	-3.87254
Supv3l1	-0.208372	4.70826	-3.02138	0.0143141	0.468377	-3.04905
Ambp	2.05359	1.52349	3.02001	0.014346	0.468377	-3.91151
Ccl8	1.67453	3.62733	3.01977	0.0143516	0.468377	-3.40526
Ddx3x	-0.317814	7.79981	-3.0196	0.0143554	0.468377	-3.13615
Galk1	0.246182	4.04538	3.01931	0.0143623	0.468377	-3.17011
Zfp229	-0.380083	3.24242	-3.0187	0.0143765	0.468377	-3.39256
Tdrd7	0.279473	6.40113	3.0176	0.0144023	0.468377	-3.00429
Egr1	-1.98992	6.38006	-3.01748	0.0144052	0.468377	-3.01749
Pdlim1	0.369571	4.11087	3.01643	0.0144298	0.468377	-3.1606
Tbc1d24	-0.367611	4.40382	-3.01597	0.0144405	0.468377	-3.09716
AK158189	-0.585683	0.924741	-3.01568	0.0144475	0.468377	-3.97324
Crlf2	0.5851	2.26584	3.01415	0.0144834	0.468377	-3.68274
Heyl	-0.461248	3.67502	-3.01235	0.0145259	0.468377	-3.25594
Phf8	0.284721	6.20758	3.01171	0.014541	0.468377	-3.00239
Eif2s3y	-0.2362	6.31031	-3.01143	0.0145477	0.468377	-3.00086
Lmna	0.304755	6.66108	3.01085	0.0145613	0.468377	-3.03045
Kng1	1.82954	2.00894	3.01069	0.0145651	0.468377	-3.79032
Ces1c	1.87045	1.62568	3.00723	0.0146474	0.468377	-3.88155
Folh1	1.40458	2.9592	3.00611	0.0146743	0.468377	-3.51885
Fgf1	0.530871	5.59905	3.00478	0.0147059	0.468377	-3.00542
Itm2c	0.329382	6.60258	3.00261	0.0147579	0.468377	-3.03056
AK079912	-0.802499	3.61803	-3.00217	0.0147687	0.468377	-3.28886
2810055G20Rik	-0.281287	3.41103	-3.00173	0.0147792	0.468377	-3.34637
C1qc	0.730589	5.99769	3.00141	0.0147868	0.468377	-3.01203
Tbc1d10b	0.211289	5.34554	3.0002	0.0148159	0.468377	-3.01229
Ldhb	-0.353314	6.79487	-2.99932	0.0148372	0.468377	-3.04823
Rsbn1	-0.29877	3.99598	-2.99896	0.014846	0.468377	-3.20132
Tcf7l2	-0.236759	4.70717	-2.99763	0.0148782	0.468377	-3.06955
3110057O12Rik	-0.386478	2.80328	-2.99523	0.0149364	0.468377	-3.5416
Lamb2	0.314221	7.1775	2.99514	0.0149386	0.468377	-3.09212
Osmr	0.225741	5.83919	2.99508	0.0149401	0.468377	-3.0084
Apoa5	1.70565	1.05536	2.99184	0.015019	0.468377	-3.98942
Slc41a3	0.460845	2.91672	2.99095	0.015041	0.468377	-3.51107
Pqlc1	0.28198	3.77801	2.99091	0.0150418	0.468377	-3.24971
Ctcf	-0.199589	5.69721	-2.98767	0.0151216	0.468377	-3.01237
Mtap1a	0.994179	4.50756	2.98673	0.0151448	0.468377	-3.13424
Pde7a	0.467405	5.20339	2.98625	0.0151567	0.468377	-3.03986
Rab3il1	0.61774	4.62593	2.98585	0.0151664	0.468377	-3.10877
Gnmt	1.31145	1.09608	2.98524	0.0151816	0.468377	-3.97772
Higd1a	-0.422044	1.3879	-2.98468	0.0151953	0.468377	-3.89247
Vps18	0.230422	4.23225	2.98316	0.0152331	0.468377	-3.16175
Gtse1	0.984589	0.41397	2.9816	0.0152719	0.468377	-4.06775
Mtif2	-0.221717	5.22555	-2.98055	0.0152981	0.468377	-3.03567
Hsdl2	-0.191017	7.49254	-2.98033	0.0153036	0.468377	-3.13388
Serpina3k	1.70765	3.30271	2.97998	0.0153123	0.468377	-3.47433
Hnrpk	-0.652723	1.75231	-2.97792	0.0153636	0.468377	-3.8209
Batf3	0.698214	0.7787	2.97581	0.0154166	0.468377	-4.0142
Gopc	-0.186533	5.47292	-2.97545	0.0154258	0.468377	-3.02823
Elmod2	-0.374612	5.55222	-2.97252	0.0154996	0.468377	-3.0291
Hoxa2	-0.553465	0.788921	-2.97032	0.0155552	0.468377	-4.01289
AI182371	0.657475	0.576553	2.96907	0.0155869	0.468377	-4.04372
D630037F22Rik	-0.295272	3.83762	-2.96744	0.0156286	0.468377	-3.26719
Gm10767	-0.530543	1.41914	-2.96668	0.0156479	0.468377	-3.89562
Ubn2	-0.370618	2.26682	-2.96637	0.0156558	0.468377	-3.70357
Il17rc	0.279931	5.02138	2.96543	0.0156797	0.468377	-3.0638
BC033430	-0.64906	1.82419	-2.96537	0.0156813	0.468377	-3.81046
Setd5	-0.213267	6.15588	-2.96412	0.0157134	0.468377	-3.03956
Egfr	0.534533	5.68358	2.96378	0.0157219	0.468377	-3.04347
Cacna2d1	-0.338212	4.55359	-2.96165	0.0157767	0.468377	-3.12454
Dnajc6	1.75056	-0.104899	2.96095	0.0157946	0.468377	-4.10372
Rpl13	0.298598	7.76936	2.95987	0.0158225	0.468377	-3.18515
Nova1	0.416987	4.35263	2.95982	0.0158238	0.468377	-3.16987
Mogs	0.213154	4.35522	2.95937	0.0158355	0.468377	-3.15924
Dgat1	-0.285154	7.32616	-2.9591	0.0158424	0.468377	-3.1329
Pde8b	-0.701497	0.444443	-2.95889	0.015848	0.468377	-4.07658
Nbea	-0.284345	4.44792	-2.95774	0.0158776	0.468377	-3.14267
Mettl7b	1.02368	3.06792	2.95448	0.0159624	0.468377	-3.50718
Mib1	-0.214017	4.74258	-2.95318	0.0159962	0.468377	-3.10552
Tns3	0.487518	4.47907	2.95211	0.0160242	0.468377	-3.15651
Arl4a	-0.375665	7.97185	-2.95204	0.016026	0.468377	-3.21352
Ccdc102a	0.592437	2.75771	2.94928	0.0160983	0.468377	-3.57645
Ric8	0.191479	6.05051	2.94881	0.0161108	0.468377	-3.05397
Tmem184c	-0.202166	5.4912	-2.94709	0.0161561	0.468377	-3.05458
Acad8	-0.226196	6.15299	-2.94669	0.0161666	0.468377	-3.05596
BC005764	0.603226	3.45472	2.94587	0.0161881	0.468377	-3.37983
Pigt	0.292747	5.36008	2.94542	0.0162	0.468377	-3.0648
Fcna	1.64589	3.21459	2.94486	0.0162148	0.468377	-3.50873
C4a	0.76981	1.48165	2.94409	0.0162352	0.468377	-3.89682
Prkag2	-0.183743	6.24565	-2.94381	0.0162426	0.468377	-3.06149
Fcho2	-0.322317	5.80686	-2.94252	0.016277	0.468377	-3.05423
Elp3	0.257185	6.15995	2.94083	0.0163219	0.468377	-3.0654
Tradd	0.292053	3.21648	2.9401	0.0163413	0.468377	-3.44694
Fam129b	0.47273	5.08031	2.93917	0.0163661	0.468377	-3.09248
Mif	0.333643	4.10977	2.93762	0.0164077	0.468377	-3.22654
Zfp870	-0.298984	3.38033	-2.93703	0.0164235	0.468377	-3.40243
Tmem87a	-0.204076	5.23742	-2.93582	0.0164559	0.468377	-3.07642
Zfp943	-0.299094	4.46343	-2.92775	0.0166741	0.468377	-3.16547
Ang	0.739154	2.71333	2.92665	0.0167043	0.468377	-3.60984
Folr2	1.06883	4.66473	2.92583	0.0167266	0.468377	-3.18044
Tmed5	-0.29483	6.79871	-2.92551	0.0167354	0.468377	-3.11244
Ikzf2	-0.481984	2.2719	-2.92535	0.0167398	0.468377	-3.72829
V00821	1.08908	4.77133	2.92414	0.0167728	0.468377	-3.14475
Cxx1a	0.443111	4.37458	2.92195	0.0168329	0.468377	-3.19206
Nfkbil1	0.387317	2.88008	2.92164	0.0168415	0.468377	-3.56087
Plekhf1	0.482569	3.01456	2.92139	0.0168484	0.468377	-3.51364
Nars2	-0.250386	3.94619	-2.92102	0.0168585	0.468377	-3.26574
Fgf13	0.958505	4.94415	2.91773	0.0169494	0.468377	-3.13951
Cd209f	1.15236	4.73409	2.91421	0.0170471	0.468377	-3.17839
Unc79	1.60412	1.56845	2.91357	0.0170649	0.468377	-3.90538
Paqr7	0.41828	5.06198	2.91263	0.0170913	0.468377	-3.11199
Mfsd5	0.315644	5.50802	2.91242	0.017097	0.468377	-3.0901
Wars2	-0.345236	3.36686	-2.91203	0.0171079	0.468377	-3.42174
Ddx54	0.439152	5.00452	2.91191	0.0171113	0.468377	-3.11995
Acadl	-0.540574	9.05958	-2.91108	0.0171347	0.468377	-3.36916
Ccdc66	-0.232283	3.82522	-2.90955	0.0171775	0.468377	-3.30337
Tmem64	-0.394629	4.70416	-2.9088	0.0171986	0.468377	-3.14876
Rplp1	0.499461	8.20517	2.90827	0.0172133	0.468377	-3.27773
Atad2b	-0.366006	4.10059	-2.90668	0.0172582	0.468377	-3.25483
AK017339	-0.492305	1.20554	-2.90409	0.0173313	0.468377	-3.95911
Pnp2	0.46352	2.82634	2.90385	0.0173383	0.468377	-3.57363
Stox2	-0.325093	4.50196	-2.90249	0.0173769	0.468377	-3.18197
Il3ra	0.661089	2.7802	2.90205	0.0173893	0.468377	-3.6119
Cetn2	-0.21478	4.90195	-2.90157	0.0174031	0.468377	-3.13392
Cnot7	-0.223201	5.0804	-2.8978	0.0175106	0.468377	-3.12077
AK020619	-0.573442	0.418656	-2.89699	0.0175339	0.468377	-4.09043
Med13	-0.275323	5.75271	-2.89649	0.0175483	0.468377	-3.09801
Aadac	1.36815	0.183964	2.89472	0.017599	0.468377	-4.11916
Gltp	0.347561	6.27451	2.89373	0.0176276	0.468377	-3.11332
Pygm	-0.552841	1.41704	-2.8937	0.0176285	0.468377	-3.91591
Lrrn4cl	0.904992	4.37058	2.89345	0.0176355	0.468377	-3.23967
Zfp708	-0.352356	3.00189	-2.89322	0.0176423	0.468377	-3.53319
Cndp2	0.298509	6.54283	2.89184	0.0176822	0.468377	-3.12748
Egln3	-0.787151	1.4608	-2.89155	0.0176904	0.468377	-3.92038
Tln1	0.256109	7.62508	2.89148	0.0176926	0.468377	-3.22625
Hist2h2be	-0.41482	3.34514	-2.88995	0.0177369	0.468377	-3.43933
Mgat1	0.234602	6.40969	2.88914	0.0177604	0.468377	-3.12439
Sema3f	0.437276	3.3898	2.88671	0.017831	0.468377	-3.42388
Rfk	-0.179773	5.96507	-2.88527	0.017873	0.468377	-3.10966
Tmtc2	-0.495968	2.39296	-2.88498	0.0178816	0.468377	-3.70925
Gmeb2	-0.199718	4.34877	-2.88394	0.017912	0.468377	-3.21936
Uqcrc2	-0.366299	8.42738	-2.88356	0.0179233	0.468377	-3.316
Zfp64	0.294111	3.14835	2.88354	0.0179238	0.468377	-3.49883
Cpeb3	-0.291217	4.99379	-2.88352	0.0179245	0.468377	-3.14012
Acvr2a	-0.333395	4.68373	-2.88283	0.0179447	0.468377	-3.17632
Ercc2	0.252631	4.31073	2.88168	0.0179784	0.468377	-3.22885
1810022K09Rik	-0.249199	5.43027	-2.88138	0.0179872	0.468377	-3.1197
Ttc30b	-0.262295	4.08665	-2.8811	0.0179956	0.468377	-3.27117
Rbm4b	-0.314413	3.9352	-2.88008	0.0180256	0.468377	-3.29996
Sec24d	0.214681	6.01936	2.87978	0.0180345	0.468377	-3.11859
Pcmtd1	-0.244771	6.9424	-2.87954	0.0180416	0.468377	-3.16604
Adm	-0.423162	2.88863	-2.87839	0.0180753	0.468377	-3.5822
Chpf	0.537768	4.78496	2.87804	0.0180857	0.468377	-3.17344
BC027576	1.35629	4.28182	2.87627	0.0181383	0.468377	-3.26845
Tmem33	-0.187763	5.74183	-2.8754	0.0181641	0.468377	-3.11842
Gnb4	-0.649039	-0.0754202	-2.87534	0.0181658	0.468377	-4.16498
AK166773	-0.541818	0.554574	-2.87468	0.0181855	0.468377	-4.07606
Cep68	-0.206546	4.68316	-2.87449	0.0181912	0.468377	-3.18147
Ccrn4l	-0.797109	5.66929	-2.8738	0.0182116	0.468377	-3.12292
Zfand3	0.307819	7.08118	2.87224	0.0182582	0.468377	-3.18879
Slco1b2	1.70223	0.45623	2.87188	0.0182689	0.468377	-4.09939
Usp33	-0.268833	5.83514	-2.86902	0.0183547	0.468377	-3.12401
Fes	0.30449	4.04659	2.86808	0.0183829	0.468377	-3.29603
Serping1	0.73631	7.83341	2.86789	0.0183888	0.468377	-3.26543
Tmem100	0.768301	3.00562	2.86714	0.0184112	0.468377	-3.55781
Efhd1	0.707852	2.82469	2.86649	0.018431	0.468377	-3.60981
Gc	1.72972	3.42115	2.86595	0.0184473	0.468377	-3.52626
Lgi2	0.977083	0.825217	2.86569	0.018455	0.468377	-4.04964
Cfp	0.793569	5.51823	2.86394	0.0185081	0.468377	-3.1478
Nexn	0.611977	3.05681	2.86361	0.0185179	0.468377	-3.52897
Hnrnph1	-0.183914	7.52984	-2.86158	0.0185797	0.468377	-3.23887
Hnrnph3	-0.272274	5.42321	-2.8614	0.0185851	0.468377	-3.13775
Dpp4	1.37889	3.75993	2.86086	0.0186016	0.468377	-3.41562
AK031097	-0.258898	3.38661	-2.85484	0.0187858	0.468377	-3.44953
1110005A03Rik	-0.226071	4.8655	-2.85435	0.0188007	0.468377	-3.17855
Masp1	0.557549	0.801369	2.85088	0.0189079	0.468377	-4.03599
Trove2	-0.303583	4.36118	-2.84827	0.018989	0.468377	-3.25218
Epm2aip1	-0.294915	5.55168	-2.84588	0.0190634	0.468377	-3.14879
Necap2	0.229248	5.52601	2.84583	0.0190651	0.468377	-3.15214
Med13l	-0.268937	5.32645	-2.84572	0.0190684	0.468377	-3.15734
Clic5	-0.434326	4.76678	-2.84469	0.0191008	0.468377	-3.19667
D14Abb1e	-0.270345	5.24529	-2.84326	0.0191453	0.468377	-3.16199
BC030336	-0.228217	5.08955	-2.84321	0.0191471	0.468377	-3.17117
Scara5	0.828349	5.76416	2.84294	0.0191555	0.468377	-3.16231
Taf9b	-0.22836	4.37328	-2.84276	0.0191611	0.468377	-3.25307
Tia1	-0.29691	5.01376	-2.84203	0.0191841	0.468377	-3.17824
Plscr4	-0.182477	5.04425	-2.84192	0.0191876	0.468377	-3.17573
Alb	0.92457	7.47878	2.84185	0.0191896	0.468377	-3.2551
Sucla2	-0.418065	7.9125	-2.84072	0.0192253	0.468377	-3.29399
Ccnl2	-0.292785	7.85755	-2.84058	0.0192297	0.468377	-3.28996
Rdh7	1.59322	0.679088	2.83678	0.0193497	0.468377	-4.0868
Pdcd10	0.298719	5.26761	2.83565	0.0193857	0.468377	-3.1697
Als2cl	-0.35576	5.22173	-2.83487	0.0194105	0.468377	-3.1706
Angel1	0.354927	2.91038	2.83479	0.0194131	0.468377	-3.58648
Tmem69	-0.232494	4.706	-2.83311	0.0194666	0.468377	-3.21467
D430019H16Rik	0.414611	2.26725	2.83304	0.0194688	0.468377	-3.74883
Shroom3	0.445751	2.57397	2.83283	0.0194755	0.468377	-3.67374
Gm13375	0.284377	3.71231	2.83055	0.0195483	0.468377	-3.38158
D1Ertd622e	0.346824	3.83942	2.82816	0.0196251	0.468377	-3.37176
Prkcdbp	0.664329	7.31959	2.82809	0.0196274	0.468377	-3.25436
Clec3b	0.876282	6.43679	2.82608	0.019692	0.468377	-3.19134
Agap3	0.263375	5.20939	2.82426	0.0197507	0.468377	-3.1835
Pigr	1.36451	1.2009	2.82085	0.0198615	0.468377	-4.00587
Wdr55	0.266419	3.59315	2.82014	0.0198846	0.468377	-3.42293
Tmem161b	-0.212566	4.07735	-2.81998	0.0198898	0.468377	-3.32452
Cox7b	-0.429662	7.47097	-2.81953	0.0199047	0.468377	-3.2664
Zfp192	-0.312675	4.85175	-2.81887	0.0199261	0.468377	-3.21356
9530008L14Rik	-0.405179	3.75995	-2.81773	0.0199635	0.468377	-3.38496
Fahd2a	-0.244851	5.1186	-2.81712	0.0199833	0.468377	-3.19337
Mmp23	0.543182	3.09001	2.81658	0.020001	0.468377	-3.57477
Sult1e1	1.40513	2.98434	2.81444	0.0200712	0.468377	-3.60534
Meis3	0.409334	3.5223	2.81415	0.020081	0.468377	-3.45732
Ddah2	0.434405	4.09947	2.81406	0.0200838	0.468377	-3.33076
Dmkn	1.07601	0.982687	2.81327	0.0201098	0.468377	-4.03594
Cdkn1b	-0.260045	4.95689	-2.812	0.0201518	0.468377	-3.20943
AK087942	-0.359578	3.01143	-2.81172	0.0201611	0.468377	-3.58855
Vbp1	-0.213505	4.54637	-2.8112	0.0201782	0.468377	-3.25373
Sos2	-0.224958	5.23875	-2.81083	0.0201906	0.468377	-3.19318
Pdk4	-0.991194	7.09108	-2.809	0.0202511	0.468377	-3.24111
D430050G20	1.22029	0.962544	2.80676	0.0203257	0.468377	-4.0168
Pcdhga7	0.656121	1.0955	2.80548	0.0203685	0.468377	-4.00435
Pikfyve	-0.215475	5.76114	-2.80403	0.0204171	0.468377	-3.18648
Gpcpd1	-0.245009	5.82082	-2.80153	0.0205009	0.468377	-3.18876
Inmt	0.516477	6.41837	2.79878	0.0205934	0.468377	-3.21321
Fbxo31	0.412157	3.90006	2.79794	0.0206218	0.468377	-3.37904
Plxnb2	0.472812	4.84737	2.79762	0.0206325	0.468377	-3.24454
Dpysl3	0.692143	1.95722	2.7937	0.0207656	0.468377	-3.84476
Src	0.525691	3.46645	2.79337	0.0207772	0.468377	-3.48724
Plekhm2	0.226969	4.99068	2.79174	0.0208328	0.468377	-3.22898
Dctn3	0.342231	5.98748	2.79172	0.0208332	0.468377	-3.2034
5730409E04Rik	0.187498	5.12209	2.79112	0.0208539	0.468377	-3.21878
mCG_2776	-0.24319	3.92711	-2.79093	0.0208604	0.468377	-3.37183
Rnf24	-0.36346	5.27476	-2.79017	0.0208863	0.468377	-3.2096
Chst12	0.410873	5.7983	2.7896	0.0209059	0.468377	-3.20514
Ism1	-0.672119	1.30118	-2.78655	0.0210108	0.468377	-3.98429
Yy2	-0.722791	0.616098	-2.7865	0.0210126	0.468377	-4.09613
Hoxb3	-0.443674	2.35561	-2.78445	0.0210832	0.468377	-3.76525
Luc7l2	-0.26607	7.67852	-2.78416	0.0210934	0.468377	-3.31894
Chac2	-0.403413	2.93322	-2.78143	0.021188	0.468377	-3.61569
Slc35a2	0.192273	4.50247	2.78074	0.0212119	0.468377	-3.28859
AW549877	-0.240505	6.74365	-2.77858	0.0212873	0.468377	-3.24354
Hoxa5	-0.328176	2.63729	-2.77771	0.0213178	0.468377	-3.69639
Trmt11	-0.224674	3.31204	-2.77682	0.0213491	0.468377	-3.52189
Nosip	0.222274	4.93686	2.77641	0.0213633	0.468377	-3.24537
Atg4c	-0.213904	4.40709	-2.77478	0.0214207	0.468377	-3.30634
Sdk1	0.902226	1.09571	2.77464	0.0214253	0.468377	-4.0163
Acot13	-0.22906	5.05592	-2.77341	0.0214687	0.468377	-3.23928
Fam195b	0.28083	5.57703	2.77333	0.0214717	0.468377	-3.22097
Mecom	-0.364104	3.89251	-2.77186	0.0215236	0.468377	-3.39677
Cdc42bpg	0.292646	4.33256	2.77147	0.0215373	0.468377	-3.31988
B230219D22Rik	-0.291873	5.85296	-2.77058	0.0215688	0.468377	-3.21848
Clk4	-0.350765	6.21127	-2.77013	0.0215847	0.468377	-3.22587
Aldh1a1	0.601074	7.46059	2.7699	0.0215927	0.468377	-3.3162
Yars2	-0.269489	3.78395	-2.76886	0.0216297	0.468377	-3.41836
Tat	2.43801	0.178281	2.76881	0.0216314	0.468377	-4.12654
Rdh14	-0.244464	4.60722	-2.76793	0.0216626	0.468377	-3.28537
Suclg1	-0.371354	7.45634	-2.76729	0.0216854	0.468377	-3.31217
Cpsf7	-0.246715	6.1768	-2.76592	0.0217343	0.468377	-3.22831
Ogfod2	0.251081	4.49792	2.7623	0.021864	0.468377	-3.30469
Lyrm5	-0.267877	6.19917	-2.76134	0.0218982	0.468377	-3.23264
Coro1c	0.329115	5.73543	2.76089	0.0219145	0.468377	-3.23188
2610305D13Rik	-0.5333	3.37102	-2.76076	0.0219194	0.468377	-3.52251
Slc25a44	-0.308057	6.67648	-2.75862	0.0219964	0.468377	-3.25958
Hspb7	2.36848	2.23799	2.75849	0.0220012	0.468377	-3.82536
Itgb7	0.643948	2.66914	2.75749	0.0220371	0.468377	-3.70905
Ncr1	-0.956441	0.0678684	-2.75504	0.0221262	0.468377	-4.17452
Fndc1	0.738721	4.9085	2.75429	0.0221535	0.468377	-3.28197
Trp53i13	0.309562	3.64032	2.75343	0.0221846	0.468377	-3.45643
Kcnj8	-0.311101	4.42867	-2.75306	0.0221982	0.468377	-3.32145
Atp5h	-0.263465	7.94314	-2.75276	0.0222091	0.468377	-3.36989
App	0.419433	8.76514	2.75246	0.0222201	0.468377	-3.45192
Hspbp1	0.399586	3.97149	2.75057	0.022289	0.468377	-3.40067
Tmem29	-0.266369	3.94701	-2.74951	0.0223278	0.468377	-3.40389
Slc9a3r1	0.397219	2.71148	2.74614	0.0224518	0.468377	-3.70391
Clybl	-0.200028	6.95544	-2.7447	0.0225049	0.468377	-3.29055
BC078436	0.422991	5.93428	2.74434	0.0225184	0.468377	-3.2501
Abca6	0.977566	2.89424	2.74432	0.0225191	0.468377	-3.66871
Apoh	1.39656	1.82459	2.74259	0.0225829	0.468377	-3.92131
Rbm19	0.255499	3.71808	2.7419	0.0226088	0.468377	-3.45383
Mtap7	0.62348	2.93374	2.73943	0.0227007	0.468377	-3.64911
Lhx6	-0.432364	3.25999	-2.7387	0.0227278	0.468377	-3.56383
Rbm39	-0.242029	7.71851	-2.73814	0.0227488	0.468377	-3.36123
Lypla1	-0.381814	6.04505	-2.73701	0.0227912	0.468377	-3.25286
Nubpl	-0.217554	4.0557	-2.73516	0.0228605	0.468377	-3.39504
Nkd1	0.970233	3.51593	2.7348	0.0228739	0.468377	-3.51821
Oxr1	-0.22712	6.40277	-2.73368	0.0229161	0.468377	-3.26641
Emilin2	0.935377	4.50526	2.73182	0.0229864	0.468377	-3.36387
Mbnl2	-0.253529	7.16242	-2.72886	0.0230981	0.468377	-3.32001
Tmem128	-0.226757	4.65578	-2.72872	0.0231034	0.468377	-3.31554
Ttr	1.64127	3.4431	2.72793	0.0231335	0.468377	-3.60749
AK079804	-0.432973	4.89443	-2.72793	0.0231338	0.468377	-3.29307
Ptbp2	-0.299465	4.344	-2.72757	0.0231473	0.468377	-3.3604
Hnrnph2	-0.161761	6.16577	-2.72711	0.0231647	0.468377	-3.26492
C1qb	0.72334	6.39916	2.7265	0.0231879	0.468377	-3.27981
Nr4a1	-1.10315	3.62991	-2.72644	0.0231904	0.468377	-3.54081
Rps5	0.290245	7.94497	2.72591	0.0232106	0.468377	-3.39422
Bmp6	-0.482726	4.39102	-2.72305	0.02332	0.468377	-3.35268
Ces3a	1.76665	1.56759	2.72304	0.0233203	0.468377	-3.99386
Tspan18	-0.53254	5.67328	-2.72286	0.0233272	0.468377	-3.26542
Ythdf3	-0.242211	5.94615	-2.72257	0.0233384	0.468377	-3.26562
Hmgn1	-0.209151	6.828	-2.72225	0.0233505	0.468377	-3.30147
Adam12	-0.685597	5.42416	-2.71992	0.02344	0.468377	-3.27617
Ggta1	-0.390432	4.99363	-2.71857	0.023492	0.468377	-3.29468
Cldnd1	-0.194899	5.0229	-2.71767	0.0235268	0.468377	-3.29258
Pdss2	-0.253477	3.45477	-2.71731	0.0235407	0.468377	-3.5329
Slc10a1	1.47243	0.12374	2.71573	0.0236018	0.468377	-4.16317
Rab5a	-0.185061	5.97111	-2.71564	0.0236053	0.468377	-3.27269
Serpinb1a	0.568388	2.01231	2.71526	0.0236204	0.468377	-3.87752
AK013883	-0.265995	4.66495	-2.71511	0.0236262	0.468377	-3.32391
Oxtr	1.09449	4.02644	2.71398	0.0236701	0.468377	-3.44354
Il13ra1	0.493627	3.17001	2.71297	0.0237093	0.468377	-3.61741
Plod2	-0.360452	3.47042	-2.71162	0.023762	0.468377	-3.53546
Adamtsl4	0.408884	4.73925	2.711	0.0237862	0.468377	-3.32497
Nit2	-0.216631	5.14634	-2.70959	0.0238413	0.468377	-3.29399
Pigz	0.761683	0.355796	2.70844	0.0238864	0.468377	-4.14948
Pts	-0.192548	5.94444	-2.70806	0.0239013	0.468377	-3.27979
Uba3	-0.183681	5.92992	-2.70607	0.0239798	0.468377	-3.28164
Zbtb26	-0.326055	2.75592	-2.706	0.0239827	0.468377	-3.70778
Apool	-0.247077	5.11878	-2.70587	0.0239875	0.468377	-3.29942
Uchl1	0.672072	0.886924	2.70567	0.0239957	0.468377	-4.07294
Slc39a7	0.220316	7.06678	2.70549	0.0240025	0.468377	-3.33684
Bst2	0.515815	5.92652	2.70536	0.0240078	0.468377	-3.28853
Zfp157	-0.270678	3.67888	-2.70441	0.0240452	0.468377	-3.49071
Chm	-0.274243	3.92947	-2.70421	0.0240533	0.468377	-3.44704
Fign	-0.493045	2.85514	-2.70383	0.0240682	0.468377	-3.67823
Wipi1	0.273322	5.0526	2.70285	0.0241071	0.468377	-3.30867
Kcna1	-0.672048	2.83596	-2.70264	0.0241152	0.468377	-3.71088
Grsf1	-0.163934	6.51029	-2.70264	0.0241155	0.468377	-3.30168
Aen	0.38919	4.03975	2.70151	0.0241603	0.468377	-3.4271
Serpina1b	1.30274	3.08849	2.69887	0.0242653	0.468377	-3.68121
AK153645	-0.361392	2.96654	-2.69859	0.0242765	0.468377	-3.66006
Efemp1	0.517092	6.77335	2.69858	0.0242769	0.468377	-3.32199
AA881470	0.21037	4.54237	2.69831	0.0242874	0.468377	-3.35546
Map3k14	0.340062	2.99954	2.69729	0.0243283	0.468377	-3.6557
Dixdc1	-0.449436	4.31525	-2.69715	0.024334	0.468377	-3.38162
Slc22a23	-0.539516	5.32157	-2.69675	0.02435	0.468377	-3.29926
Zfp868	-0.266139	3.46424	-2.69536	0.0244058	0.468377	-3.54425
Gcgr	1.04801	0.107011	2.69452	0.0244394	0.468377	-4.17987
Suv420h1	-0.178087	5.8954	-2.69439	0.0244445	0.468377	-3.29284
mKIAA0377	-0.815178	1.28492	-2.69371	0.024472	0.468377	-4.02568
Gli2	0.596171	2.51401	2.6921	0.0245367	0.468377	-3.74709
Usp3	-0.214534	4.02815	-2.69126	0.0245708	0.468377	-3.43487
Ier2	-0.978981	4.13491	-2.69123	0.024572	0.468377	-3.45923
Ptges3	-0.168022	6.28644	-2.68964	0.0246363	0.468377	-3.30486
F2	1.63133	1.03586	2.68911	0.0246577	0.468377	-4.08641
Rps26	0.276736	6.82309	2.68782	0.0247102	0.468377	-3.33531
Lamc2	0.586403	1.86464	2.6873	0.0247314	0.468377	-3.91081
AK020722	-0.236783	4.54132	-2.68609	0.0247803	0.468377	-3.36669
Cdr2	0.350069	6.20808	2.68578	0.024793	0.468377	-3.31094
Mobkl2b	0.226635	3.33127	2.68513	0.0248198	0.468377	-3.57924
Etfa	-0.307007	8.84718	-2.68492	0.0248282	0.468377	-3.51042
Uqcrb	-0.408335	7.49575	-2.68442	0.0248488	0.468377	-3.38573
Ctcfl	0.557971	0.635218	2.68389	0.0248704	0.468377	-4.11746
Sergef	0.290741	2.59249	2.68093	0.0249918	0.468377	-3.75824
Eid2b	-0.296125	3.05022	-2.67959	0.0250467	0.468377	-3.65331
Epha3	1.0924	0.246148	2.67914	0.0250654	0.468377	-4.14873
Coro6	-0.410687	3.91489	-2.67713	0.0251484	0.468377	-3.46514
Clcn7	0.163401	5.84592	2.67604	0.0251936	0.468377	-3.31224
Angpt2	0.340466	2.79362	2.67577	0.0252047	0.468377	-3.71407
Mipep	-0.269567	5.26512	-2.6755	0.025216	0.468377	-3.32049
Prrg1	-0.466239	2.71916	-2.67517	0.0252297	0.468377	-3.73876
Rgma	0.321435	5.18978	2.67464	0.0252517	0.468377	-3.32789
Mtf2	-0.345451	3.61732	-2.67345	0.0253012	0.468377	-3.52714
Inca1	-0.267713	4.49062	-2.67341	0.0253028	0.468377	-3.38054
Cyp2d26	1.50938	0.206779	2.6731	0.0253155	0.468377	-4.17012
Plg	1.63984	1.3336	2.67283	0.0253267	0.468377	-4.04871
Apoc2	0.757133	1.67065	2.67236	0.0253462	0.468377	-3.96938
Aldh3b1	0.852725	3.09595	2.67232	0.0253481	0.468377	-3.68207
Aass	1.23506	0.590594	2.67132	0.02539	0.468377	-4.13287
Gga1	0.24955	5.99781	2.67128	0.0253917	0.468377	-3.31863
Dleu2	-0.400116	2.82787	-2.6711	0.0253989	0.468377	-3.7026
Lyrm7	-0.482667	2.45304	-2.67014	0.025439	0.468377	-3.80129
F13a1	0.922667	6.02263	2.66821	0.02552	0.468377	-3.33033
E130112N10Rik	-0.454461	0.222618	-2.66767	0.0255427	0.468377	-4.17138
Rnase4	0.546915	6.94095	2.66697	0.0255722	0.468377	-3.36191
Arhgap22	0.417283	2.24778	2.66593	0.0256158	0.468377	-3.83553
Magi2	-0.362841	1.75151	-2.66592	0.0256162	0.468377	-3.94528
Tmigd1	-0.636955	1.12924	-2.66492	0.0256586	0.468377	-4.05516
Pacsin3	0.269285	4.57462	2.66309	0.0257359	0.468377	-3.38282
Commd5	0.242513	3.67133	2.66234	0.0257674	0.468377	-3.52281
Prtn3	0.780422	2.64775	2.66188	0.025787	0.468377	-3.75635
Tmem109	0.231976	6.99692	2.66054	0.0258438	0.468377	-3.37276
Gpc1	0.313503	5.71085	2.65782	0.0259598	0.468377	-3.33128
Gas2l1	0.383341	4.89287	2.6574	0.0259779	0.468377	-3.3631
Gt(ROSA)26Sor	-0.671623	3.40938	-2.65701	0.0259946	0.468377	-3.5859
Wnt9a	0.374718	2.05891	2.65639	0.026021	0.468377	-3.8847
Fam84b	-0.318874	4.03759	-2.6559	0.0260421	0.468377	-3.46413
Rab11fip2	-0.236709	4.61191	-2.65369	0.0261368	0.468377	-3.38884
Prpf39	-0.285867	5.65299	-2.65163	0.0262257	0.468377	-3.33488
4933424B01Rik	-0.21113	4.62793	-2.65143	0.0262341	0.468377	-3.38641
Ctsz	0.312119	7.47514	2.65079	0.0262618	0.468377	-3.41409
mKIAA1673	-0.395248	5.3646	-2.6499	0.0263003	0.468377	-3.34374
Phyh	-0.267735	8.13398	-2.64897	0.0263406	0.468377	-3.47314
Ifngr2	0.337911	5.09683	2.64834	0.026368	0.468377	-3.35754
Zfpl1	0.241145	4.34229	2.64794	0.0263854	0.468377	-3.42549
Slc29a1	0.274753	4.51735	2.64722	0.0264166	0.468377	-3.40654
Amt	-0.532755	2.0863	-2.64717	0.0264186	0.468377	-3.87655
Olfml2b	0.552653	3.72464	2.64383	0.0265644	0.468377	-3.54965
Zfp606	-0.279369	3.77557	-2.64274	0.0266121	0.468377	-3.51855
Ppp3cb	-0.21089	6.14509	-2.64264	0.0266162	0.468377	-3.3464
Hpcal1	0.241932	4.4154	2.64108	0.0266848	0.468377	-3.42607
BC028532	0.512515	2.49855	2.6407	0.0267016	0.468377	-3.7874
Mtus1	-0.322758	7.70227	-2.63897	0.0267777	0.468377	-3.44413
Tpsb2	0.906459	1.95824	2.63882	0.0267841	0.468377	-3.9276
Zfp72	-0.466884	1.40917	-2.63865	0.0267916	0.468377	-4.0061
Gtf2a1	-0.170593	5.45054	-2.63783	0.0268281	0.468377	-3.35159
Magi1	0.285654	4.45305	2.6372	0.0268558	0.468377	-3.4198
A830080D01Rik	-0.292614	3.38907	-2.63652	0.0268855	0.468377	-3.60084
Tmppe	0.252313	3.96816	2.63621	0.0268996	0.468377	-3.4897
Stk3	-0.188636	4.64066	-2.6361	0.0269042	0.468377	-3.4005
D930016D06Rik	-0.32846	3.62724	-2.63559	0.026927	0.468377	-3.55626
Palm	0.284455	6.84374	2.63454	0.0269734	0.468377	-3.38842
Caper	-0.348655	2.86503	-2.63407	0.0269943	0.468377	-3.73216
Mllt4	-0.197857	7.3719	-2.63249	0.0270647	0.468377	-3.42303
Wfs1	0.201046	4.46172	2.63019	0.0271672	0.468377	-3.42717
Pitpnm1	0.166394	5.52207	2.63016	0.0271687	0.468377	-3.35897
Slc27a5	1.77505	0.546449	2.62977	0.0271859	0.468377	-4.15756
Dctn1	0.249998	6.33479	2.62749	0.0272881	0.468377	-3.36851
Arhgap5	-0.254599	5.14047	-2.62749	0.0272884	0.468377	-3.37311
PAPK-A	-0.557785	1.13752	-2.62643	0.0273359	0.468377	-4.06593
Stmn2	-0.445857	2.06964	-2.62538	0.0273833	0.468377	-3.8987
4632415L05Rik	-0.262993	3.87029	-2.62472	0.0274131	0.468377	-3.51424
Anpep	0.611912	4.71488	2.62465	0.027416	0.468377	-3.42107
Erp29	0.258376	6.51068	2.62461	0.027418	0.468377	-3.37765
Kcnk5	0.802411	0.857064	2.62271	0.0275038	0.468377	-4.101
Rhoq	-0.221871	8.01741	-2.62186	0.0275423	0.468377	-3.48537
AK141527	-0.523862	1.88431	-2.62179	0.0275456	0.468377	-3.94052
Cse1l	-0.171353	5.6416	-2.62124	0.0275702	0.468377	-3.3647
Flrt3	-0.39536	2.79477	-2.62074	0.0275931	0.468377	-3.76126
Fundc1	-0.18643	4.82346	-2.62059	0.0275997	0.468377	-3.39899
Nod2	0.334382	1.62864	2.61959	0.0276454	0.468377	-3.97469
Crip2	0.419053	5.84622	2.61928	0.0276594	0.468377	-3.36987
mKIAA0896	-0.408771	1.85603	-2.61812	0.0277122	0.468377	-3.94357
Cxx1b	0.373522	5.18693	2.61783	0.0277254	0.468377	-3.38249
Slc16a12	0.616657	5.09697	2.61601	0.0278088	0.468377	-3.39255
Edem2	0.161853	5.19298	2.61436	0.0278844	0.468377	-3.38403
1300010F03Rik	-0.279824	7.16144	-2.6141	0.0278962	0.468377	-3.42388
Lmo1	0.280781	2.85411	2.61401	0.0279004	0.468377	-3.73304
Mpzl2	-0.832355	2.77759	-2.61396	0.0279027	0.468377	-3.74985
Hibch	-0.300392	7.79278	-2.61346	0.0279255	0.468377	-3.47338
Kif11	0.669599	0.518176	2.61311	0.027942	0.468377	-4.14753
1110002N22Rik	-0.242298	3.88256	-2.61294	0.0279495	0.468377	-3.52273
Apoo	-0.357244	4.91759	-2.61261	0.0279646	0.468377	-3.3991
Yipf6	-0.211867	5.42789	-2.6123	0.027979	0.468377	-3.37681
Fech	-0.166456	6.9006	-2.61136	0.0280223	0.468377	-3.40901
Rprml	0.954377	1.23822	2.61098	0.0280398	0.468377	-4.04759
Cmya5	0.500379	2.25173	2.61059	0.0280579	0.468377	-3.87256
1110028C15Rik	-0.406019	3.87662	-2.60987	0.0280909	0.468377	-3.52387
Scara3	1.11219	3.53963	2.60684	0.0282316	0.468377	-3.62835
Zfp770	-0.248838	3.76434	-2.60638	0.0282529	0.468377	-3.54905
Dynlt3	-0.225287	6.74285	-2.60617	0.0282627	0.468377	-3.40449
Trub1	-0.232117	4.37881	-2.60514	0.0283108	0.468377	-3.45446
AK034200	-0.318396	1.73862	-2.60443	0.0283437	0.468377	-3.97084
Anxa1	0.512466	8.66612	2.60354	0.0283855	0.468377	-3.55895
Oxnad1	-0.292582	4.87953	-2.60326	0.0283986	0.468377	-3.40935
Alg6	-0.424606	3.18938	-2.60214	0.0284509	0.468377	-3.67075
Dnajc15	-0.362072	6.74527	-2.60207	0.0284543	0.468377	-3.40977
Serpinb9	-0.209812	5.14881	-2.60193	0.0284605	0.468377	-3.39678
4933407H18Rik	-0.275153	4.96012	-2.60081	0.0285131	0.468377	-3.40811
Tcfeb	0.294464	3.61334	2.59992	0.0285549	0.468377	-3.57697
Yipf4	-0.162668	5.93228	-2.5995	0.0285748	0.468377	-3.38568
Ppp1r12c	0.18669	6.0249	2.59947	0.0285764	0.468377	-3.38832
Hip1	0.371483	7.16239	2.59934	0.0285823	0.468377	-3.44179
Rbm26	-0.254896	5.34291	-2.59885	0.0286052	0.468377	-3.39197
Gcdh	-0.168711	6.10191	-2.59856	0.0286189	0.468377	-3.38877
Cxcr7	0.631158	5.04816	2.59772	0.0286587	0.468377	-3.41647
Hnrnpa2b1	-0.22305	9.2577	-2.59668	0.0287075	0.468377	-3.61238
Syap1	-0.237087	7.8513	-2.59666	0.0287088	0.468377	-3.492
Gnao1	-0.48667	4.31502	-2.59562	0.028758	0.468459	-3.47194
2810432L12Rik	-0.594183	2.30676	-2.59426	0.0288222	0.468459	-3.85484
Gorasp1	0.237877	4.66849	2.59424	0.0288232	0.468459	-3.43715
Ccne1	0.425418	1.9902	2.59272	0.0288957	0.468716	-3.93088
Cyr61	-1.10944	6.05555	-2.59112	0.0289719	0.468716	-3.39803
Irx2	1.18046	2.0532	2.59057	0.0289981	0.468716	-3.90538
Wdr81	0.198807	5.06267	2.58867	0.0290886	0.468716	-3.4151
Csprs	1.1331	1.55825	2.58715	0.0291616	0.468716	-3.9982
Ehmt2	0.197148	6.22785	2.58575	0.0292289	0.468716	-3.40559
Tgfb1i1	0.288327	4.54866	2.58475	0.0292769	0.468716	-3.45623
Bahd1	0.206149	4.52129	2.58463	0.0292831	0.468716	-3.45924
Cep290	-0.37	1.87309	-2.58446	0.0292909	0.468716	-3.96144
Pld3	0.349019	5.45741	2.58391	0.0293176	0.468716	-3.40783
Ndufb5	-0.290346	6.65296	-2.58384	0.0293208	0.468716	-3.42073
Bpag1	0.313243	4.00463	2.58276	0.0293732	0.468716	-3.52586
Jun	-0.704557	5.86218	-2.58265	0.0293783	0.468716	-3.40276
Erg	-0.273445	4.35799	-2.58252	0.0293848	0.468716	-3.48005
Asgr1	2.14238	-0.283931	2.58093	0.0294617	0.468716	-4.2077
Mup20	1.43065	3.7824	2.57898	0.0295567	0.468716	-3.61975
Cpsf6	-0.279332	5.58323	-2.57898	0.0295567	0.468716	-3.40674
2610002M06Rik	-0.196914	4.13394	-2.57889	0.029561	0.468716	-3.51221
Gfpt2	0.717347	4.08796	2.57839	0.0295854	0.468716	-3.53543
Wnt11	0.708012	1.51133	2.57599	0.0297025	0.468716	-4.01864
Chtf18	0.474663	0.471223	2.57358	0.0298203	0.468716	-4.16377
Tsen34	0.210522	5.41113	2.57315	0.0298418	0.468716	-3.41672
Srsf12	-0.311841	6.05691	-2.57309	0.0298445	0.468716	-3.41306
Katnal1	-0.194694	4.14628	-2.57234	0.0298815	0.468716	-3.51308
Rrm2b	-0.252796	4.9062	-2.57031	0.0299815	0.468716	-3.43957
Tbc1d10a	0.287134	3.60971	2.56791	0.0301002	0.468716	-3.6066
Ganc	-0.268396	4.9112	-2.56652	0.0301693	0.468716	-3.44286
Ythdc1	-0.203573	5.79069	-2.56629	0.0301808	0.468716	-3.41778
Grid1	2.2285	-0.153781	2.56616	0.030187	0.468716	-4.18358
Snx10	-0.334513	6.65122	-2.56536	0.030227	0.468716	-3.43898
Nup62	0.203666	4.60846	2.56393	0.0302981	0.468716	-3.47012
Lpar3	1.45349	-0.0989169	2.5638	0.0303046	0.468716	-4.20972
Man2b1	0.320273	6.718	2.56351	0.0303193	0.468716	-3.44437
Mme	-0.324993	6.3698	-2.56229	0.0303799	0.468716	-3.43052
Slc25a46	-0.176475	6.39182	-2.56209	0.0303902	0.468716	-3.43138
Map3k1	-0.346565	5.01434	-2.56135	0.030427	0.468716	-3.44254
Snd1	0.232962	6.32294	2.55983	0.0305034	0.468716	-3.4333
Adap1	0.382	4.97445	2.55937	0.0305265	0.468716	-3.44813
Tuba1c	0.462352	3.67932	2.55931	0.0305295	0.468716	-3.61362
1810030N24Rik	-0.272318	4.33198	-2.55851	0.0305698	0.468716	-3.50393
Hpse	1.16903	2.10869	2.55738	0.0306266	0.468716	-3.95075
Ttc7	0.443171	3.89601	2.55545	0.0307241	0.468716	-3.57923
H13	0.198833	6.56332	2.5553	0.0307315	0.468716	-3.44648
Rps16	0.230709	7.44396	2.55528	0.0307325	0.468716	-3.49824
Atpaf1	-0.26674	3.98727	-2.55445	0.0307749	0.468716	-3.55151
Tsku	0.679796	3.21241	2.55444	0.030775	0.468716	-3.68262
Enho	0.848294	1.7142	2.55341	0.0308275	0.468716	-3.99105
Kcnc3	0.889968	1.71312	2.55258	0.0308698	0.468716	-3.9932
Bphl	-0.202279	5.63386	-2.55106	0.0309468	0.468716	-3.43345
Bax	0.211492	4.67945	2.55073	0.0309636	0.468716	-3.47712
Slc25a20	-0.418104	6.60056	-2.55027	0.0309873	0.468716	-3.45091
C3	0.557529	9.07391	2.54872	0.0310666	0.468716	-3.63168
Cma1	1.0404	2.39521	2.54736	0.031136	0.468716	-3.88741
Yy1	-0.193757	5.30395	-2.54736	0.0311363	0.468716	-3.44351
Usp52	-0.458964	0.593576	-2.54663	0.0311733	0.468716	-4.15673
Scrib	0.195656	5.01362	2.54584	0.031214	0.468716	-3.45759
AI987944	-0.219578	3.74469	-2.54581	0.0312156	0.468716	-3.59922
Kcnab2	0.614673	2.38433	2.54393	0.0313125	0.468716	-3.8897
Dbn1	0.719595	3.61406	2.54313	0.0313535	0.468716	-3.64131
Pdgfc	0.545621	4.95665	2.54185	0.0314197	0.468716	-3.46846
2410127L17Rik	-0.211508	3.92605	-2.54031	0.0314994	0.468716	-3.57412
Plekhg6	1.14777	0.561266	2.54025	0.0315027	0.468716	-4.16006
Ndufa9	-0.251819	7.44185	-2.53923	0.0315559	0.468716	-3.5103
Brms1l	-0.183413	4.50752	-2.5392	0.031557	0.468716	-3.50069
Stat6	0.246566	7.18202	2.53892	0.031572	0.468716	-3.49618
Fut11	0.370191	3.0677	2.53854	0.0315917	0.468716	-3.73823
Idh3a	-0.357753	8.60228	-2.53771	0.031635	0.468716	-3.60179
Smpd3	1.45083	2.20888	2.53736	0.031653	0.468716	-3.94095
Nt5dc1	-0.302474	4.30102	-2.53611	0.0317182	0.468716	-3.52851
Tuba1b	0.328836	8.82648	2.53546	0.0317521	0.468716	-3.62455
Trim6	-0.725525	0.708452	-2.53502	0.0317754	0.468716	-4.1632
Fyco1	-0.198781	6.9432	-2.53412	0.0318225	0.468716	-3.48414
Dlgap4	0.179377	5.83702	2.5338	0.031839	0.468716	-3.45138
Fance	0.212184	3.73988	2.53302	0.0318799	0.468716	-3.60584
Unc93b1	0.39626	5.84943	2.53259	0.0319026	0.468716	-3.45423
Zfp710	0.334573	3.43886	2.53257	0.0319035	0.468716	-3.67006
Atp1b2	-0.361417	3.31253	-2.53217	0.0319245	0.468716	-3.68702
Lrrc8b	0.784901	1.28806	2.53148	0.0319611	0.468716	-4.06709
Chml	-0.252387	4.53104	-2.53045	0.0320154	0.468716	-3.50922
Krtcap2	0.256077	4.60967	2.53012	0.0320325	0.468716	-3.50234
Clip4	0.980165	0.797313	2.52917	0.0320825	0.468716	-4.14612
Dld	-0.330674	8.28749	-2.52853	0.0321165	0.468716	-3.5817
Fn1	0.94871	6.78888	2.52777	0.0321567	0.468716	-3.48589
Apoa4	1.97038	1.70169	2.52748	0.0321721	0.468716	-4.0475
Rfx3	-0.472963	2.02657	-2.52696	0.0321995	0.468716	-3.95455
C330018D20Rik	-0.234852	4.50157	-2.52514	0.0322964	0.468716	-3.51496
Dock10	0.392059	4.64377	2.52156	0.0324873	0.468716	-3.50822
Pkp2	0.37998	6.03214	2.5211	0.0325121	0.468716	-3.46728
Trpv2	0.380627	2.65331	2.52013	0.0325639	0.468716	-3.83613
Cst3	0.292455	9.05052	2.51963	0.0325908	0.468716	-3.65166
Med23	-0.219226	4.5859	-2.51931	0.0326076	0.468716	-3.51216
Tcf19	0.246957	2.63182	2.51807	0.0326743	0.468716	-3.83627
Glt25d1	0.199186	6.49575	2.51711	0.0327262	0.468716	-3.47991
A530053G22Rik	-0.315937	5.57084	-2.51706	0.0327291	0.468716	-3.46779
Triobp	0.280077	5.45853	2.51655	0.0327564	0.468716	-3.47165
St3gal5	0.522247	2.94251	2.51642	0.0327636	0.468716	-3.78861
Tfb2m	-0.166129	5.03865	-2.51543	0.0328166	0.468716	-3.48521
BC006779	-0.320499	6.08486	-2.51502	0.032839	0.468716	-3.47025
Naaa	0.25699	6.3608	2.51449	0.0328675	0.468716	-3.47836
Pdpn	0.693349	2.57193	2.51449	0.0328677	0.468716	-3.8615
Camk2d	-0.164153	6.46764	-2.51385	0.0329025	0.468716	-3.4808
Birc5	0.597457	0.405453	2.51307	0.0329445	0.468716	-4.19136
Decr1	-0.342692	8.7422	-2.51115	0.0330491	0.468716	-3.63224
Mtmr1	-0.226574	5.32192	-2.51006	0.0331085	0.468716	-3.47946
Hpx	1.48628	3.35815	2.50951	0.0331382	0.468716	-3.75219
Coq3	-0.291292	5.08793	-2.50932	0.0331485	0.468716	-3.48784
Retsat	-0.273411	6.70998	-2.50895	0.0331689	0.468716	-3.49517
2010315B03Rik	-0.316614	3.48422	-2.5085	0.0331936	0.468716	-3.67382
Tmem173	0.236817	3.67613	2.50816	0.0332122	0.468716	-3.64512
Atxn7	-0.183305	5.08694	-2.50688	0.0332819	0.468716	-3.49094
Klf11	-0.259578	4.45951	-2.50681	0.033286	0.468716	-3.53713
Rasa1	-0.195172	5.42189	-2.50642	0.0333073	0.468716	-3.48092
Fkbp11	0.51118	1.04601	2.50524	0.0333721	0.468716	-4.11315
Fam53a	0.248898	4.37489	2.50514	0.0333773	0.468716	-3.54541
Tmed3	0.230519	6.28256	2.50371	0.0334561	0.468716	-3.4867
Tmem63a	0.235162	4.92406	2.50055	0.0336308	0.468716	-3.50626
Fam98b	-0.178681	4.72667	-2.50005	0.0336586	0.468716	-3.51846
Efha2	-0.26468	3.61986	-2.49996	0.0336637	0.468716	-3.65446
Scai	-0.409448	3.48593	-2.49946	0.0336911	0.468716	-3.682
Gnb2l1	0.241748	8.4081	2.49917	0.0337075	0.468716	-3.617
AK153660	0.591818	0.0982079	2.49803	0.0337706	0.468716	-4.22705
Sycp2	-0.900952	1.5854	-2.49593	0.0338875	0.468716	-4.05273
Nphp1	-0.167436	5.02424	-2.49547	0.0339135	0.468716	-3.50551
Pik3c2a	-0.215978	4.66716	-2.4931	0.0340458	0.468716	-3.53001
Nrp1	-0.267334	7.96924	-2.4922	0.0340962	0.468716	-3.5893
BC023829	-0.179198	4.78809	-2.49136	0.0341437	0.468716	-3.52223
St3gal2	0.328643	5.51356	2.49067	0.0341825	0.468716	-3.49689
Ppap2a	-0.283313	4.6921	-2.49059	0.0341868	0.468716	-3.53214
Ddx5	-0.264051	9.93416	-2.49035	0.0342004	0.468716	-3.74303
Seh1l	-0.195713	6.05299	-2.49033	0.0342018	0.468716	-3.49424
Dbt	-0.270104	6.88566	-2.48997	0.0342216	0.468716	-3.52211
Mrpl50	-0.184833	5.92676	-2.48972	0.0342357	0.468716	-3.49362
Pcmtd2	-0.316175	5.63918	-2.48903	0.0342748	0.468716	-3.49471
B3gnt9-ps	0.369723	3.1035	2.48895	0.0342796	0.468716	-3.76716
Selk	-0.187514	6.49139	-2.48861	0.0342983	0.468716	-3.5059
Jup	0.492811	6.75998	2.48854	0.0343024	0.468716	-3.52108
Ppp1cc	0.162026	5.67444	2.48836	0.0343128	0.468716	-3.49642
Ndufaf4	-0.232445	4.72925	-2.48824	0.0343194	0.468716	-3.52783
Fam83h	0.427229	2.45619	2.48815	0.0343245	0.468716	-3.88081
0610007P08Rik	-0.166393	4.71521	-2.48766	0.0343521	0.468716	-3.53074
Ube2d2b	-0.552455	0.419359	-2.48732	0.0343713	0.468716	-4.19236
Ddr1	0.56393	5.93306	2.4867	0.0344066	0.468716	-3.50185
2410091C18Rik	-0.225997	5.27128	-2.48666	0.0344087	0.468716	-3.50386
Kcnk2	-0.451504	4.23179	-2.48614	0.0344383	0.468716	-3.5751
Mat1a	1.56369	1.96806	2.48596	0.0344486	0.468716	-4.01175
Ttc32	-0.280523	2.8493	-2.48545	0.0344777	0.468716	-3.81496
Ccdc69	-0.248459	4.98726	-2.48544	0.0344781	0.468716	-3.5152
Tjp1	-0.259101	6.84352	-2.48493	0.0345071	0.468716	-3.52483
Zfp874b	-0.253797	3.67336	-2.48466	0.0345225	0.468716	-3.65757
Golim4	0.40552	5.92458	2.48451	0.0345307	0.468716	-3.50208
Sytl4	-0.249924	3.44313	-2.48194	0.0346773	0.468716	-3.7009
Nudt6	-0.238222	3.49785	-2.48106	0.0347275	0.468716	-3.69021
Xiap	-0.244726	6.47168	-2.48088	0.0347378	0.468716	-3.51297
Etl4	-0.396011	4.09571	-2.48036	0.0347677	0.468716	-3.60519
Sdha	-0.326525	9.64089	-2.4802	0.0347765	0.468716	-3.72551
Mmp17	-0.454879	0.532397	-2.4798	0.0347998	0.468716	-4.1871
Ubap2	0.272392	5.53896	2.47963	0.0348094	0.468716	-3.50683
Mgl2	0.281202	5.13566	2.47961	0.0348107	0.468716	-3.51866
Mut	-0.22	7.65979	-2.47924	0.0348316	0.468716	-3.57839
Pds5b	-0.198467	5.01256	-2.47896	0.0348477	0.468716	-3.52175
Cdkl4	1.63298	1.0018	2.47776	0.0349165	0.468716	-4.12172
Capn1	0.18831	5.29678	2.4764	0.034995	0.468716	-3.5145
Sypl	-0.251637	7.08107	-2.47617	0.0350083	0.468716	-3.54659
Gbas	-0.264185	6.80703	-2.47591	0.0350232	0.468716	-3.53188
Crebzf	-0.289178	5.23488	-2.47553	0.0350453	0.468716	-3.51541
Jam2	-0.229866	4.17277	-2.47535	0.0350553	0.468716	-3.59205
Ctsa	0.320315	6.99272	2.47508	0.0350711	0.468716	-3.5415
AK217854	0.426893	0.289551	2.47423	0.03512	0.468716	-4.20833
Iars2	-0.205504	7.46374	-2.4739	0.0351393	0.468716	-3.57087
B430010I23Rik	-0.60305	4.76048	-2.47308	0.035187	0.468716	-3.53895
Nr2c1	-0.216393	4.09062	-2.47143	0.0352827	0.468716	-3.60823
Immp2l	-0.266073	3.87714	-2.46953	0.035393	0.468716	-3.64118
Six4	-0.689689	0.275937	-2.46949	0.0353955	0.468716	-4.22792
Ceacam1	-0.299661	3.82654	-2.46915	0.0354152	0.468716	-3.64439
Alpl	-0.535022	3.01467	-2.46885	0.0354328	0.468716	-3.7948
Cyyr1	-0.540355	2.56599	-2.46784	0.0354918	0.468716	-3.88225
Med25	0.216427	5.36543	2.46754	0.035509	0.468716	-3.52136
Cox7a2	-0.333384	7.77436	-2.46652	0.035569	0.468716	-3.59671
Stk19	0.21636	3.68572	2.46624	0.0355855	0.468716	-3.67081
Atp6v0c	0.345246	5.86124	2.46545	0.0356316	0.468716	-3.51979
1110005A23Rik	-0.465793	0.38542	-2.46536	0.0356366	0.468716	-4.20545
C330019L16Rik	-0.294781	2.77357	-2.46479	0.0356703	0.468716	-3.84339
Fam109a	0.284417	3.05754	2.46285	0.0357842	0.468716	-3.78368
Apoc3	1.30496	1.97274	2.46249	0.0358057	0.468716	-4.01918
Adam11	-0.480632	1.91547	-2.46239	0.0358117	0.468716	-4.00053
Scamp2	0.207443	5.5802	2.46198	0.0358359	0.468716	-3.52368
Ltbr	0.222996	6.27952	2.46149	0.0358645	0.468716	-3.52831
Tmem136	-0.414036	2.43217	-2.46092	0.0358982	0.468716	-3.9096
Gpr81	-0.647641	7.0775	-2.46063	0.0359155	0.468716	-3.55866
Pik3r3	-0.323649	4.51494	-2.45914	0.0360034	0.468716	-3.57017
OTTMUSG00000016325	-0.298491	3.46849	-2.45875	0.0360268	0.468716	-3.71343
Gnpda2	-0.230916	4.7315	-2.45847	0.0360432	0.468716	-3.55692
D3Ertd254e	-0.228353	4.39351	-2.45847	0.0360433	0.468716	-3.58648
Phpt1	-0.213033	4.95218	-2.45735	0.0361099	0.468716	-3.5437
Pnrc1	-0.289528	5.67742	-2.45689	0.0361372	0.468716	-3.52625
Aff4	0.48465	3.19201	2.45647	0.036162	0.468716	-3.77319
Dars2	-0.142855	4.94631	-2.45564	0.0362119	0.468716	-3.54656
Suz12	-0.213948	5.39728	-2.45549	0.0362204	0.468716	-3.53116
Naa30	-0.187217	5.04285	-2.45491	0.0362552	0.468716	-3.54276
Tec	0.931938	2.40533	2.45445	0.0362827	0.468716	-3.93321
Gm16517	0.496631	2.82548	2.45444	0.0362834	0.468716	-3.83468
Hgd	1.38546	0.177074	2.45378	0.0363226	0.468716	-4.22989
Clpx	-0.213791	6.68404	-2.45237	0.036407	0.468716	-3.54869
Cd2ap	-0.205889	5.91081	-2.45234	0.0364092	0.468716	-3.53042
Man2b2	0.381051	5.29709	2.45156	0.0364559	0.468716	-3.54057
Clstn3	-0.732189	5.95521	-2.45004	0.0365473	0.468716	-3.53425
Anp32e	-0.134822	5.94379	-2.44904	0.0366073	0.468716	-3.53395
Axl	0.421923	6.38269	2.44834	0.0366495	0.468716	-3.5439
Fbxo27	0.36985	2.43955	2.44754	0.0366976	0.468716	-3.91459
Hdac11	0.483339	2.64467	2.44663	0.0367527	0.468716	-3.88014
Mrps35	-0.225994	5.04978	-2.44515	0.0368426	0.468716	-3.55234
Qpct	0.719591	2.87339	2.44452	0.0368807	0.468716	-3.84904
Lactb	-0.204937	4.07875	-2.44445	0.036885	0.468716	-3.63044
Edn1	-0.531568	2.64265	-2.44423	0.036898	0.468716	-3.89989
Tmem189	0.287846	5.66899	2.44348	0.0369436	0.468716	-3.54126
Zfp715	-0.260612	4.49126	-2.44347	0.0369446	0.468716	-3.58696
Sardh	0.236043	4.88521	2.44297	0.0369749	0.468716	-3.56338
Glb1	0.261949	5.24591	2.44245	0.0370066	0.468716	-3.54952
Hmgcl	-0.230558	5.79053	-2.44216	0.0370242	0.468716	-3.54028
Gtpbp10	-0.213533	4.12022	-2.44197	0.0370357	0.468716	-3.62835
Tsc22d4	0.194741	5.31257	2.4419	0.03704	0.468716	-3.54733
5730469M10Rik	-0.297801	9.26493	-2.44127	0.0370785	0.468716	-3.72475
mKIAA1217	-0.621937	0.504751	-2.44112	0.0370878	0.468716	-4.20426
Pi16	1.32	5.22424	2.43988	0.0371632	0.468716	-3.57286
Nudc	0.161625	6.06113	2.43893	0.0372215	0.468716	-3.54616
Rrp12	0.409521	3.46365	2.43833	0.0372583	0.468716	-3.73016
Mrpl39	-0.206743	5.3784	-2.43773	0.037295	0.468716	-3.54888
Ndufa5	-0.280542	6.27528	-2.43744	0.0373129	0.468716	-3.54983
Arhgap32	-0.345744	4.78855	-2.43714	0.037331	0.468716	-3.57366
Zfp51	-0.306786	3.21878	-2.43604	0.0373987	0.468716	-3.78187
Ssbp4	0.394753	3.39576	2.43442	0.037499	0.468716	-3.75193
Arid4b	-0.24564	4.7663	-2.43424	0.0375097	0.468716	-3.57813
AK031819	-0.35588	3.45737	-2.43395	0.0375281	0.468716	-3.73451
Cfl2	-0.216665	6.74384	-2.43394	0.0375286	0.468716	-3.56841
Rbm42	0.297516	5.15685	2.43283	0.0375971	0.468716	-3.56109
Plin	-0.501939	4.98544	-2.43226	0.0376323	0.468716	-3.56839
Tbc1d2b	0.198498	5.64205	2.43217	0.0376381	0.468716	-3.55225
Tmem179b	0.191184	4.12789	2.43046	0.0377441	0.468716	-3.63944
Zfp644	-0.233403	4.24115	-2.42958	0.0377986	0.468716	-3.62617
Pigs	0.314113	5.4481	2.42917	0.0378239	0.468716	-3.55824
Impdh1	0.21524	5.52758	2.42867	0.0378553	0.468716	-3.55694
Jdp2	0.299216	3.63964	2.42842	0.0378712	0.468716	-3.70578
Magohb	-0.346747	2.32657	-2.42761	0.0379216	0.468716	-3.94846
Sf3b4	0.262227	3.87317	2.42759	0.0379228	0.468716	-3.67326
AK146690	-0.405552	0.200992	-2.42623	0.0380078	0.468716	-4.23639
Rrp9	0.299067	3.46943	2.42613	0.0380138	0.468716	-3.73213
Slc33a1	-0.216955	5.61045	-2.42574	0.0380386	0.468716	-3.55727
Vars	0.192329	5.13122	2.42543	0.0380575	0.468716	-3.56862
Cr1l	-0.175448	4.21536	-2.42494	0.0380886	0.468716	-3.63408
AK083197	-0.732473	1.62388	-2.42425	0.0381319	0.468716	-4.05322
Mbip	-0.265125	3.55324	-2.42405	0.038144	0.468716	-3.72908
EF437368	0.355806	1.13419	2.42289	0.038217	0.468716	-4.12122
Mutyh	0.535898	2.65012	2.42192	0.038278	0.468716	-3.88808
0610010O12Rik	0.592334	4.54469	2.42189	0.0382802	0.468716	-3.60904
Lcat	0.591568	0.750777	2.42145	0.0383078	0.468716	-4.17396
Ccl9	0.846421	5.13075	2.41986	0.0384079	0.468716	-3.58697
Gnl3l	-0.15896	4.56587	-2.41899	0.0384632	0.468716	-3.60578
Rbm25	-0.211371	6.62979	-2.41857	0.0384901	0.468716	-3.57871
AK040705	-0.303051	2.75939	-2.41837	0.0385023	0.468716	-3.87207
Pex13	-0.246586	7.28507	-2.41786	0.0385344	0.468716	-3.61074
Atp11c	-0.339274	4.74217	-2.41674	0.038606	0.468716	-3.59666
Stam	-0.160204	4.85394	-2.41636	0.0386298	0.468716	-3.58869
Snx21	0.246137	4.31123	2.41561	0.0386774	0.468716	-3.63303
Bckdhb	-0.251502	7.16584	-2.41352	0.0388111	0.468716	-3.60871
Selm	0.360815	3.78509	2.41261	0.038869	0.468716	-3.70352
9230116N13Rik	-0.522429	0.39244	-2.41195	0.0389112	0.468716	-4.22129
Slc7a5	0.899198	0.613079	2.41099	0.0389725	0.468716	-4.20336
Rasgrp3	-0.429234	4.22153	-2.41072	0.0389903	0.468716	-3.64918
Mier2	0.253141	3.65654	2.41044	0.039008	0.468716	-3.71653
Taf1c	0.247885	2.69574	2.40972	0.0390545	0.468716	-3.88381
Hsd17b10	-0.191915	6.86932	-2.40963	0.0390601	0.468716	-3.59743
Lipt1	-0.327775	3.71208	-2.40894	0.0391045	0.468716	-3.70627
Qk	-0.18276	7.66693	-2.40824	0.0391495	0.468716	-3.64045
Xylb	0.600993	1.16412	2.40782	0.0391769	0.468716	-4.13584
Cd209d	1.04247	3.1104	2.40772	0.0391833	0.468716	-3.83711
Rangap1	0.191605	5.07764	2.40747	0.039199	0.468716	-3.58757
Oas1c	0.28262	2.55641	2.40661	0.0392543	0.468716	-3.91282
Acap3	0.226617	4.75024	2.40658	0.0392565	0.468716	-3.60391
Zfp26	-0.28187	4.15994	-2.40606	0.0392902	0.468716	-3.65854
Zfp651	0.213424	4.72858	2.40531	0.0393388	0.468716	-3.60698
Sh2d3c	0.241715	4.2871	2.40524	0.0393432	0.468716	-3.64096
Ndufs5	-0.325124	6.50055	-2.40426	0.0394067	0.468716	-3.58789
Epha4	-0.390738	1.72458	-2.4039	0.0394303	0.468716	-4.05751
Fam176b	0.374519	3.72877	2.40323	0.0394738	0.468716	-3.70653
St8sia4	-0.432082	3.76463	-2.40221	0.0395396	0.468716	-3.72167
Flt1	-0.362908	6.14878	-2.40218	0.0395419	0.468716	-3.58248
Atp5j	-0.26266	7.6553	-2.40181	0.0395656	0.468716	-3.64631
Gm13251	0.734871	0.798369	2.40115	0.0396086	0.468716	-4.1856
1810008A18Rik	0.221337	4.22019	2.39966	0.0397061	0.468716	-3.65219
Arhgdia	0.200312	8.1916	2.39936	0.0397259	0.468716	-3.68369
Aldob	1.61579	3.28211	2.39859	0.0397762	0.468716	-3.85282
Sf4	-0.573153	0.244479	-2.39848	0.0397835	0.468716	-4.24409
Atp6v0a1	0.227829	7.11193	2.39836	0.0397911	0.468716	-3.62022
Mthfd2l	-0.269012	3.14746	-2.39835	0.0397917	0.468716	-3.81231
Agpat4	0.421303	2.53977	2.39822	0.0398004	0.468716	-3.93329
Spag1	-0.420536	1.21454	-2.39812	0.0398066	0.468716	-4.12184
Irf1	-0.28994	6.55743	-2.39748	0.0398487	0.468716	-3.59768
Alox5	0.664424	1.77977	2.39716	0.0398698	0.468716	-4.05701
Zbtb7a	0.268593	5.1325	2.39598	0.0399474	0.468716	-3.59678
Cspp1	-0.207595	3.96442	-2.39587	0.0399546	0.468716	-3.68711
Dap	0.302292	6.68388	2.39384	0.0400882	0.468716	-3.60561
Armc6	0.387466	3.01144	2.39364	0.0401014	0.468716	-3.83854
Rgs5	-0.546	5.39407	-2.39278	0.0401581	0.468716	-3.59332
Clec10a	0.818632	5.71556	2.39274	0.0401604	0.468716	-3.59663
Plk4	0.287598	2.41581	2.39236	0.0401855	0.468716	-3.9515
C130074G19Rik	0.378809	7.93805	2.39236	0.0401857	0.468716	-3.6733
B230118H07Rik	-0.189187	5.52409	-2.39191	0.0402153	0.468716	-3.5919
Slc2a10	0.537001	2.429	2.39179	0.0402232	0.468716	-3.94971
Chek2	-0.271534	3.37983	-2.39149	0.0402435	0.468716	-3.77591
Gfra2	0.606392	2.29189	2.39141	0.0402488	0.468716	-3.97883
Aspa	-0.319714	6.27849	-2.39083	0.0402869	0.468716	-3.59607
Idh3b	-0.311422	7.90582	-2.39071	0.0402952	0.468716	-3.671
Lypla2	0.208321	5.14394	2.39021	0.040328	0.468716	-3.60209
9930014A18Rik	-0.487633	1.61354	-2.39018	0.0403303	0.468716	-4.08832
Armc1	-0.153478	5.68073	-2.38924	0.0403922	0.468716	-3.59318
Lrrc17	0.849491	2.99813	2.38753	0.0405063	0.468716	-3.8765
Agtrap	0.376764	4.27536	2.38722	0.040527	0.468716	-3.6688
Chchd1	-0.249077	5.30346	-2.38659	0.0405687	0.468716	-3.60081
BC035947	-0.333912	4.12056	-2.38328	0.0407905	0.468716	-3.67496
Tmem104	0.253323	4.52408	2.3827	0.0408291	0.468716	-3.64543
Synm	-0.214126	4.32349	-2.38208	0.0408708	0.468716	-3.65901
Clu	0.698931	5.35651	2.37977	0.0410263	0.468716	-3.61286
Plat	0.453851	4.28025	2.37952	0.0410435	0.468716	-3.67492
Flot1	0.237265	6.81899	2.3795	0.0410444	0.468716	-3.62648
Mrpl3	-0.191138	5.55124	-2.37912	0.0410704	0.468716	-3.60422
BC029331	0.271191	4.38051	2.3789	0.0410856	0.468716	-3.6601
Sp3	-0.227031	5.96161	-2.37754	0.0411771	0.468716	-3.60482
Akap1	-0.326203	6.78759	-2.37671	0.0412334	0.468716	-3.62473
Rpl41	0.274376	8.46774	2.3765	0.0412475	0.468716	-3.72081
Ergic2	-0.143502	5.74438	-2.37586	0.0412911	0.468716	-3.60628
Rnf166	0.190139	4.46308	2.37584	0.0412925	0.468716	-3.65225
Rplp0	0.263644	8.89193	2.3755	0.0413157	0.468716	-3.74855
H2-Ke6	-0.25961	5.9251	-2.37541	0.0413219	0.468716	-3.60677
Ralbp1	0.173072	5.9129	2.37533	0.0413274	0.468716	-3.60795
Tspan17	0.526933	5.91803	2.37489	0.0413571	0.468716	-3.61057
C630043F03Rik	-0.554008	0.644276	-2.37482	0.0413619	0.468716	-4.204
Tmem30a	-0.24734	7.27963	-2.3746	0.0413769	0.468716	-3.64851
Gtpbp6	0.285404	3.61283	2.37426	0.0414002	0.468716	-3.7482
Tbc1d9b	0.235208	5.70085	2.37415	0.0414071	0.468716	-3.60945
Rarb	-0.44049	2.82571	-2.37384	0.0414288	0.468716	-3.88029
Mamdc4	-0.481167	1.41959	-2.37379	0.0414317	0.468716	-4.10186
Spty2d1	-0.210904	4.74292	-2.37237	0.041529	0.468716	-3.63701
Dach1	-0.373773	2.6188	-2.37159	0.0415819	0.468716	-3.92006
9330159F19Rik	-0.396415	3.80549	-2.3715	0.041588	0.468716	-3.73193
mDEAH9	-0.37845	2.00604	-2.37006	0.0416871	0.468716	-4.02912
Mtap7d1	0.427717	6.98151	2.36995	0.0416946	0.468716	-3.64251
Gstm7	-0.386005	3.35748	-2.3698	0.0417047	0.468716	-3.79863
Zfp882	-0.276978	1.64546	-2.36911	0.0417518	0.468716	-4.08058
Alkbh2	0.303036	2.13995	2.36897	0.0417613	0.468716	-4.00273
Zfp869	-0.208658	5.42622	-2.36885	0.0417699	0.468716	-3.61606
Chst11	-0.388708	5.22011	-2.36871	0.0417796	0.468716	-3.61993
Rhbdd1	-0.21125	4.57126	-2.36836	0.0418035	0.468716	-3.64974
Slc38a3	1.47858	1.50343	2.36731	0.0418758	0.468716	-4.13002
D1Bwg0212e	-0.161101	4.48392	-2.36639	0.0419391	0.468716	-3.65971
Cd248	0.841062	4.92736	2.3661	0.041959	0.468716	-3.64678
Hadhb	-0.412919	8.75311	-2.36546	0.0420033	0.468716	-3.74587
2310003L22Rik	-0.301947	3.86612	-2.36542	0.0420058	0.468716	-3.72422
Serpinb6b	-0.523515	1.1133	-2.3652	0.0420211	0.468716	-4.15893
Slc25a40	-0.194408	3.50753	-2.36501	0.0420344	0.468716	-3.77597
Tmem97	0.305257	3.27749	2.36486	0.0420448	0.468716	-3.81455
Akap8l	-0.230802	5.54705	-2.36475	0.0420526	0.468716	-3.61845
Rps28	0.246636	6.9037	2.36419	0.0420915	0.468716	-3.64213
Islr	0.516219	4.40433	2.36397	0.0421061	0.468716	-3.67841
Rg9mtd2	-0.233493	2.82633	-2.36383	0.0421161	0.468716	-3.89095
Harbi1	-0.219062	3.32022	-2.36322	0.0421582	0.468716	-3.80843
BC157982	0.644753	4.75539	2.36193	0.0422477	0.468716	-3.64923
Aox1	-0.206809	7.58141	-2.36069	0.0423339	0.468716	-3.67831
Naglu	0.256019	5.06631	2.36066	0.0423359	0.468716	-3.63502
Olfm1	0.501504	6.30834	2.36057	0.0423421	0.468716	-3.62894
Slc16a10	-0.203487	5.88087	-2.36049	0.0423481	0.468716	-3.62148
Actr1a	0.182055	3.94857	2.36024	0.0423653	0.468716	-3.71792
Khdrbs3	-0.44198	3.00225	-2.3591	0.042445	0.469194	-3.86195
Rbm28	0.517378	6.41113	2.35683	0.0426034	0.47002	-3.63558
Dusp6	-0.576094	4.61825	-2.35643	0.0426318	0.47002	-3.6659
Zc3h12c	-0.269898	2.54778	-2.35582	0.0426744	0.47002	-3.94605
Xkrx	-0.550502	0.315293	-2.35541	0.042703	0.47002	-4.24661
Ces1f	-0.495275	8.42455	-2.35505	0.0427281	0.47002	-3.73635
Ipo13	0.189333	5.57969	2.35477	0.0427482	0.47002	-3.62894
Gabrr2	1.20952	1.82931	2.35358	0.0428315	0.47002	-4.03651
Daxx	0.178789	5.58203	2.35323	0.0428567	0.47002	-3.63045
Ccdc8	0.666329	1.49393	2.35258	0.0429021	0.47002	-4.11037
Ablim2	0.592752	0.740591	2.35258	0.0429021	0.47002	-4.19212
BC134356	0.398382	3.50344	2.35074	0.0430323	0.47002	-3.79343
Timd4	1.2629	0.672717	2.35055	0.0430457	0.47002	-4.20283
Athl1	0.192571	5.53842	2.34945	0.0431235	0.47002	-3.63467
AK081964	-0.369752	2.08967	-2.34919	0.043142	0.47002	-4.02232
Tmcc2	0.358663	3.54608	2.34918	0.0431423	0.47002	-3.77894
Dpp3	0.203395	5.10508	2.34888	0.0431641	0.47002	-3.64433
Tgfb3	0.388879	3.86815	2.34876	0.0431721	0.47002	-3.74008
Qsox1	0.396184	6.32471	2.34868	0.0431778	0.47002	-3.63985
Lcorl	-0.518669	1.67095	-2.34663	0.0433236	0.470439	-4.09147
Entpd4	-0.254071	6.49097	-2.34614	0.0433586	0.470439	-3.64323
Emcn	-0.343238	5.27814	-2.34542	0.0434103	0.470439	-3.64274
Hnrnpu	-0.164871	7.78264	-2.3451	0.0434331	0.470439	-3.70353
Procr	0.568045	4.21882	2.34443	0.0434808	0.470439	-3.71283
Serpinf2	1.3522	0.0769558	2.34433	0.0434878	0.470439	-4.26347
Agt	2.10585	3.60963	2.34354	0.0435441	0.470439	-3.85496
Rcbtb2	-0.180143	7.208	-2.34331	0.043561	0.470439	-3.675
Slc2a4	-0.236031	8.36808	-2.34255	0.0436151	0.470439	-3.74023
Map3k10	0.212917	3.91912	2.34243	0.0436235	0.470439	-3.73499
Aldh18a1	0.322827	3.08338	2.34164	0.0436805	0.470439	-3.86537
Pask	0.452845	0.908787	2.34156	0.0436865	0.470439	-4.1789
Zdhhc14	0.338901	2.40464	2.34124	0.0437094	0.470439	-3.97515
Gpr116	-0.376236	8.21521	-2.34097	0.0437286	0.470439	-3.73243
Atp6v0e2	0.663564	5.03475	2.33886	0.0438807	0.471135	-3.66002
Dapk3	0.236304	4.14311	2.33842	0.0439124	0.471135	-3.71699
Zfp518a	-0.23667	3.48972	-2.33725	0.043997	0.471135	-3.80131
Zfp608	-0.520948	3.34239	-2.33696	0.0440176	0.471135	-3.8312
Iqgap2	0.93235	3.65937	2.33632	0.0440638	0.471135	-3.79814
Camk2n2	0.404536	1.6854	2.3335	0.0442685	0.471135	-4.08
Hus1	-0.230997	3.29204	-2.33313	0.0442956	0.471135	-3.83202
Mdn1	-0.226556	4.55644	-2.33269	0.0443274	0.471135	-3.68353
Car11	-0.40776	1.92926	-2.33255	0.0443381	0.471135	-4.04955
Rpl29	0.235352	7.1423	2.33203	0.0443758	0.471135	-3.68326
Dohh	0.385569	4.44721	2.33201	0.0443774	0.471135	-3.69561
Lclat1	-0.193035	5.07445	-2.33189	0.0443859	0.471135	-3.6604
Cyp2j6	-0.175745	5.33612	-2.3312	0.0444363	0.471135	-3.65471
Zbed6	0.698486	2.34599	2.33102	0.0444496	0.471135	-4.00426
Tmem195	-0.258812	6.1562	-2.33085	0.044462	0.471135	-3.65316
Pphln1	-0.158276	5.42806	-2.32923	0.04458	0.471135	-3.65508
Adrbk1	0.14358	6.14673	2.32897	0.0445994	0.471135	-3.65555
Plod3	0.314888	6.70346	2.32841	0.0446404	0.471135	-3.66971
Zmynd11	-0.140077	6.72439	-2.3283	0.0446486	0.471135	-3.66907
Pkmyt1	0.227191	3.20064	2.32778	0.0446864	0.471135	-3.84802
Srsf6	-0.172464	7.33512	-2.32644	0.0447847	0.471135	-3.69665
Zfp385a	0.328538	5.19387	2.32551	0.0448534	0.471135	-3.66508
Fam19a5	-0.392525	2.15329	-2.32519	0.0448772	0.471135	-4.02063
Enpp4	-0.274206	5.58284	-2.32509	0.0448842	0.471135	-3.65723
Csf2ra	0.372883	3.82294	2.32461	0.0449201	0.471135	-3.76928
Metap1d	-0.211726	5.10336	-2.32457	0.044923	0.471135	-3.66643
BC028808	0.874297	1.2524	2.32426	0.0449458	0.471135	-4.15807
Gucy1b3	-0.323816	3.51599	-2.32426	0.044946	0.471135	-3.80193
Ptgr2	-0.179154	7.35415	-2.32385	0.0449762	0.471135	-3.69908
Fxyd2	0.581559	2.32141	2.32369	0.0449875	0.471135	-4.00457
Klf14	1.18209	2.48019	2.32327	0.045019	0.471135	-3.98435
4931406C07Rik	-0.350193	8.06183	-2.32315	0.0450278	0.471135	-3.73717
Nthl1	0.307124	2.60649	2.32276	0.0450567	0.471135	-3.95053
Cdt1	0.425846	0.807625	2.3218	0.0451274	0.471135	-4.2018
1810026J23Rik	-0.169425	5.8083	-2.32161	0.0451419	0.471135	-3.65997
Bmpr2	0.427695	1.98003	2.32108	0.0451811	0.471135	-4.05556
Rchy1	-0.162462	5.3453	-2.31745	0.0454509	0.471135	-3.66771
Slit3	0.427461	6.73849	2.31725	0.0454664	0.471135	-3.68177
Azgp1	1.26406	1.69324	2.31712	0.0454758	0.471135	-4.11363
Prpf38b	-0.275301	6.48312	-2.31681	0.0454988	0.471135	-3.67308
Metrn	0.529887	3.01712	2.31535	0.0456081	0.471135	-3.89158
Myl1	-0.305617	6.60806	-2.31517	0.0456221	0.471135	-3.67855
Ccdc159	-0.246408	2.87621	-2.31465	0.045661	0.471135	-3.91177
2810403A07Rik	-0.237173	6.0425	-2.31452	0.0456704	0.471135	-3.66794
AK163121	-1.01582	0.355919	-2.31403	0.0457069	0.471135	-4.24497
Ccdc122	-0.251297	3.14419	-2.314	0.0457097	0.471135	-3.86981
Cecr5	-0.182367	4.35441	-2.31346	0.0457499	0.471135	-3.71768
Zbtb10	-0.218557	3.60552	-2.3132	0.0457699	0.471135	-3.80143
Opa1	-0.177317	6.7128	-2.31254	0.0458192	0.471135	-3.68336
Jarid2	-0.224306	5.00034	-2.31243	0.0458273	0.471135	-3.6828
Map4k5	-0.181912	5.14059	-2.31215	0.0458484	0.471135	-3.67826
Snhg3	-0.328744	3.44064	-2.31203	0.0458577	0.471135	-3.82694
AW146154	-0.25698	3.22651	-2.31119	0.0459207	0.471135	-3.8571
Kcnip3	0.565456	1.04964	2.31097	0.0459375	0.471135	-4.18131
Fpgs	0.295273	3.35217	2.3107	0.045958	0.471135	-3.83602
Clk1	-0.343678	7.35458	-2.31034	0.0459848	0.471135	-3.71273
Rrbp1	0.214434	8.38698	2.3103	0.0459881	0.471135	-3.76791
D4Bwg0951e	0.466474	2.55087	2.30992	0.0460169	0.471135	-3.97294
Etnk1	-0.163598	6.91423	-2.30957	0.0460432	0.471135	-3.69369
Sgcb	-0.16475	5.8159	-2.3086	0.0461166	0.471135	-3.67291
Itgb3bp	-0.217726	2.88462	-2.30849	0.0461249	0.471135	-3.91625
Gabpa	-0.195181	5.37318	-2.30766	0.0461881	0.471135	-3.67741
Zfp281	-0.337687	4.1158	-2.30724	0.0462197	0.471135	-3.74517
Ppp1cb	-0.223323	7.34961	-2.30705	0.0462337	0.471135	-3.71383
Avpi1	0.295199	3.27812	2.30683	0.0462507	0.471135	-3.84659
Mrpl1	-0.200342	4.77029	-2.30659	0.0462686	0.471135	-3.69636
Slc38a10	0.172379	7.42498	2.3063	0.0462909	0.471135	-3.71938
Comtd1	0.329604	2.64533	2.30577	0.0463311	0.471135	-3.95457
Adam15	0.243629	7.33757	2.30569	0.0463377	0.471135	-3.71654
AK036616	-0.346917	2.51005	-2.30541	0.0463586	0.471135	-3.9809
Hip1r	0.21545	3.71272	2.30491	0.0463966	0.471149	-3.79002
Mterfd3	-0.212808	3.67696	-2.30396	0.0464689	0.471226	-3.7951
Pmpcb	-0.261114	7.18484	-2.30385	0.0464775	0.471226	-3.71013
Cabin1	0.16303	5.55711	2.30336	0.046515	0.471234	-3.67992
Hspg2	0.282124	8.94753	2.30281	0.0465572	0.471291	-3.80893
Foxo3	0.461951	2.45793	2.30197	0.0466209	0.471534	-3.98924
Rnf144a	-0.420987	5.6541	-2.30123	0.0466782	0.471534	-3.68079
Syngr2	0.16263	5.44435	2.30106	0.0466913	0.471534	-3.68344
Bhmt	1.51326	1.94066	2.29974	0.0467924	0.471621	-4.09864
Clint1	0.14269	5.87964	2.29971	0.0467949	0.471621	-3.68266
Zkscan3	-0.355343	6.10762	-2.29951	0.0468099	0.471621	-3.68377
Ppp1r1a	-0.378581	6.63814	-2.2965	0.0470414	0.473582	-3.69722
Rab11fip5	0.365624	5.38391	2.29524	0.0471388	0.474143	-3.69161
Npr3	0.646792	10.0193	2.29416	0.0472229	0.474143	-3.88509
Rpl8	0.228151	8.18271	2.29321	0.0472968	0.474143	-3.77098
Eepd1	0.686977	8.20995	2.29274	0.0473328	0.474143	-3.77723
Scand1	0.787492	1.98237	2.29257	0.0473461	0.474143	-4.0627
4933407K13Rik	-0.426749	1.61672	-2.29248	0.0473531	0.474143	-4.11502
Samm50	-0.226392	6.77768	-2.29245	0.0473553	0.474143	-3.7051
Matr3	-0.201234	6.82119	-2.29198	0.0473923	0.474144	-3.70653
Ndufs1	-0.282774	7.83387	-2.29084	0.0474806	0.474653	-3.75262
Gorasp2	0.170432	6.70891	2.28927	0.0476035	0.474653	-3.70689
Igfbp6	0.789639	5.49549	2.28864	0.0476529	0.474653	-3.70026
AK081796	-0.572171	0.314057	-2.28814	0.0476917	0.474653	-4.26329
B230315N10Rik	-0.490902	0.41265	-2.28771	0.0477251	0.474653	-4.25434
Ttc14	-0.351641	6.16467	-2.28647	0.0478228	0.474653	-3.69688
Cnpy2	-0.175796	5.91565	-2.28641	0.0478273	0.474653	-3.69514
Nucb1	0.21208	7.58523	2.28637	0.0478303	0.474653	-3.74486
Aldh6a1	-0.302515	9.32151	-2.28549	0.0478998	0.474653	-3.84286
AK046278	-0.239926	4.84898	-2.28472	0.0479603	0.474653	-3.71389
Nmral1	0.2152	3.41251	2.2847	0.0479619	0.474653	-3.84608
Mfsd8	-0.219654	5.99499	-2.28411	0.0480076	0.474653	-3.69777
Rps29	0.257575	7.93901	2.28401	0.0480158	0.474653	-3.76563
Aqp9	0.943741	0.284438	2.28393	0.048022	0.474653	-4.27641
2610101N10Rik	-0.197432	5.77643	-2.28358	0.0480497	0.474653	-3.69777
Slc24a3	-0.221908	7.15128	-2.28333	0.0480691	0.474653	-3.72787
Acss1	-0.251499	4.52644	-2.28331	0.0480708	0.474653	-3.73421
Gba	0.217017	5.49622	2.28215	0.0481629	0.475198	-3.70198
AK170112	-0.170146	5.30074	-2.28087	0.0482642	0.475745	-3.70454
Pnrc2	-0.236467	6.48595	-2.28051	0.0482924	0.475745	-3.7089
Pla2g4a	0.806831	1.92522	2.27824	0.048473	0.476177	-4.09007
Id4	-0.428732	1.33748	-2.27819	0.0484763	0.476177	-4.16213
Cxcl9	-0.407323	6.04077	-2.27784	0.0485044	0.476177	-3.70457
Atp1a1	0.206378	6.03986	2.27686	0.0485822	0.476177	-3.7061
Fos	-1.90723	5.60819	-2.27673	0.0485925	0.476177	-3.7254
Fbxl8	0.334504	1.70271	2.27634	0.0486236	0.476177	-4.10668
Wdtc1	0.237839	5.46211	2.27607	0.0486453	0.476177	-3.70817
Dok2	0.561972	3.54648	2.27571	0.0486743	0.476177	-3.85095
Lgals3	0.667432	7.10007	2.27568	0.0486764	0.476177	-3.7321
Chn1	-0.399036	4.69678	-2.27475	0.0487506	0.476177	-3.7296
Polb	-0.220325	4.87404	-2.27423	0.0487927	0.476177	-3.72272
Nr6a1	-0.318786	2.26373	-2.27203	0.0489689	0.476177	-4.04058
H2-Q10	-0.685476	7.73472	-2.27158	0.0490053	0.476177	-3.7666
Foxp4	0.306588	3.98319	2.27151	0.0490107	0.476177	-3.7887
Cul2	-0.143265	5.31657	-2.27069	0.0490765	0.476177	-3.71467
Fmnl3	-0.198393	4.6477	-2.2705	0.0490917	0.476177	-3.73583
Prr16	0.302069	4.70966	2.27042	0.0490982	0.476177	-3.73728
Hacl1	-0.367378	5.65901	-2.27029	0.0491084	0.476177	-3.71138
Sac3d1	0.271335	2.45415	2.27004	0.0491288	0.476177	-4.00003
Zfp521	0.302592	3.36531	2.26973	0.0491542	0.476177	-3.87454
Siah1b	-0.338968	1.01272	-2.26941	0.0491796	0.476177	-4.19669
Ncf1	0.643405	3.10016	2.26886	0.0492241	0.476177	-3.92649
Ube3a	-0.180191	4.46553	-2.26686	0.0493859	0.476177	-3.75182
Col27a1	-0.593115	0.942846	-2.26644	0.0494199	0.476177	-4.20722
Trabd	0.133326	5.05667	2.26541	0.049503	0.476177	-3.72584
Actr6	-0.200076	3.8415	-2.26537	0.0495068	0.476177	-3.80861
Slc6a7	-0.641451	1.80069	-2.26512	0.0495272	0.476177	-4.11452
Smarcad1	-0.172366	4.27037	-2.26494	0.0495413	0.476177	-3.76773
Vash1	0.334879	3.49055	2.26442	0.0495835	0.476177	-3.85419
Pcf11	-0.332292	5.80575	-2.264	0.0496179	0.476177	-3.71714
Nans	0.275718	4.06563	2.26382	0.0496327	0.476177	-3.78784
Zfand6	-0.174728	6.88091	-2.26381	0.0496335	0.476177	-3.73578
Dhx38	0.182099	5.02077	2.26334	0.0496716	0.476177	-3.72929
Tlr8	0.833499	1.43484	2.26321	0.0496821	0.476177	-4.16446
Egln2	0.217658	5.72847	2.26306	0.0496944	0.476177	-3.71921
Mettl8	-0.199065	3.58816	-2.26297	0.0497015	0.476177	-3.83864
Mterfd2	-0.23549	4.24146	-2.26223	0.0497618	0.476177	-3.77251
Lefty1	0.632253	0.706148	2.26198	0.0497824	0.476177	-4.22278
Haao	1.0675	0.558351	2.26187	0.0497915	0.476177	-4.25448
Igsf8	0.4683	4.38864	2.26092	0.0498688	0.476177	-3.76767
Apoc4	1.01476	0.937422	2.26078	0.0498802	0.476177	-4.22043
Gpr97	-0.347397	0.489353	-2.26004	0.049941	0.476177	-4.2532
Arhgef9	-0.329197	4.11783	-2.26	0.0499442	0.476177	-3.78153
Tle6	0.398681	0.984972	2.25921	0.0500089	0.476177	-4.20559
Fh1	-0.270946	7.54242	-2.25849	0.0500681	0.476177	-3.76715
Cadm3	0.559868	3.68544	2.25785	0.0501208	0.476177	-3.84124
Ccdc62	-0.27241	3.30471	-2.2566	0.0502235	0.476177	-3.8814
Idh3g	-0.33361	8.06934	-2.25598	0.0502747	0.476177	-3.79561
Cul4b	-0.205103	5.7805	-2.25577	0.0502916	0.476177	-3.72538
Hadha	-0.382996	8.40834	-2.25563	0.0503036	0.476177	-3.81339
Stag2	-0.218467	6.16151	-2.25563	0.0503037	0.476177	-3.72724
Snx24	0.25313	3.04386	2.25476	0.0503751	0.476177	-3.92755
Slc39a10	-0.244114	4.68896	-2.25436	0.0504086	0.476177	-3.75203
Emp3	0.622882	4.2967	2.25426	0.0504169	0.476177	-3.78754
Peci	-0.19641	6.96993	-2.25409	0.0504304	0.476177	-3.74829
Zfp68	-0.223019	5.38828	-2.25359	0.0504719	0.476177	-3.73
Surf4	0.270563	7.56253	2.253	0.0505207	0.476177	-3.77344
Trmt112	0.207158	4.23139	2.25278	0.0505387	0.476177	-3.78096
Pon2	0.179182	7.00944	2.25265	0.0505495	0.476177	-3.75131
Tet2	-0.291175	4.48423	-2.25192	0.0506106	0.476177	-3.76695
Slc44a1	-0.22173	5.57821	-2.25185	0.0506165	0.476177	-3.73005
Rgs2	-0.612355	3.77992	-2.2515	0.0506454	0.476177	-3.83478
Trappc2	-0.216653	4.03294	-2.2512	0.0506698	0.476177	-3.79753
Stard10	0.542911	1.70365	2.25014	0.0507584	0.476618	-4.12429
Zfyve28	0.819371	3.19166	2.24975	0.0507909	0.476618	-3.89707
Bcl7c	0.21445	3.75415	2.24911	0.0508439	0.476768	-3.83043
Sestd1	0.221308	4.26657	2.24735	0.0509904	0.477328	-3.78513
Mtdh	-0.211908	6.18992	-2.24718	0.0510046	0.477328	-3.73585
Arhgef10	0.251798	5.31903	2.24706	0.051015	0.477328	-3.73856
Gm11428	1.09155	2.84869	2.2462	0.0510868	0.477554	-3.99264
Dus2l	-0.22942	4.46937	-2.24548	0.0511473	0.477554	-3.76972
Eif5	-0.183822	8.20789	-2.24522	0.0511689	0.477554	-3.81123
Opcml	1.00603	1.12456	2.24453	0.0512269	0.477554	-4.19588
Npl	0.363145	2.45021	2.24422	0.0512531	0.477554	-4.02451
Oas1a	0.608497	3.68671	2.24341	0.0513214	0.477554	-3.85038
Polr3f	-0.182578	4.30848	-2.24276	0.0513757	0.477554	-3.78427
Metrnl	0.578823	4.12087	2.24215	0.0514274	0.477554	-3.8122
Slc25a16	-0.147107	5.97061	-2.24029	0.0515841	0.477554	-3.74114
Dusp11	-0.17182	6.52467	-2.2402	0.0515914	0.477554	-3.74893
1810031K17Rik	0.139596	5.6569	2.23962	0.0516404	0.477554	-3.74243
Mospd1	-0.194438	5.09913	-2.23867	0.0517215	0.477554	-3.75082
Mkks	-0.212596	5.49559	-2.23848	0.051737	0.477554	-3.74397
Gin1	-0.221118	3.37356	-2.23844	0.0517405	0.477554	-3.8877
mKIAA1605	-0.624188	0.540626	-2.23841	0.0517435	0.477554	-4.26467
Tmem70	-0.236333	6.1368	-2.23783	0.051792	0.477554	-3.74464
Dhdh	-0.245316	7.28087	-2.23557	0.0519845	0.477554	-3.77626
Cul5	-0.153538	5.36186	-2.23502	0.0520316	0.477554	-3.74898
Sil1	0.194427	5.65722	2.23435	0.0520888	0.477554	-3.74784
Zcchc7	-0.209458	5.41674	-2.23321	0.0521862	0.477554	-3.74996
Fbxo46	0.26896	2.80672	2.23151	0.0523311	0.477554	-3.96908
Hnrnpc	-0.156408	7.22541	-2.23129	0.0523505	0.477554	-3.77839
Ttc39c	0.464251	4.06676	2.23107	0.0523689	0.477554	-3.82047
A4galt	0.32387	3.60955	2.23067	0.0524031	0.477554	-3.86744
Tmem160	0.368086	4.04186	2.23033	0.0524324	0.477554	-3.81894
Elavl1	-0.141403	5.82728	-2.2297	0.0524869	0.477554	-3.75137
Lyve1	1.57662	2.43212	2.22901	0.0525464	0.477554	-4.03658
Pum1	-0.147538	6.12018	-2.22847	0.0525929	0.477554	-3.754
Prdx3	-0.223051	7.49822	-2.22685	0.0527322	0.477554	-3.79298
Pgrmc1	-0.146319	7.38551	-2.22613	0.0527945	0.477554	-3.78942
AK081879	-0.391785	2.3126	-2.22608	0.0527986	0.477554	-4.05099
2810405K02Rik	0.364185	6.36113	2.22564	0.0528371	0.477554	-3.76111
E2f5	-0.206746	3.2419	-2.22553	0.0528462	0.477554	-3.91558
3110052M02Rik	-0.225638	3.83316	-2.22537	0.05286	0.477554	-3.83993
Smndc1	-0.144015	4.83507	-2.2247	0.0529184	0.477554	-3.77193
Rassf9	-0.437356	0.355113	-2.22467	0.0529206	0.477554	-4.27506
Srm	0.329883	5.13251	2.22413	0.0529676	0.477554	-3.76432
Vat1	0.395868	6.54326	2.22349	0.0530231	0.477554	-3.76554
Rpsa	0.245137	9.16321	2.22328	0.0530412	0.477554	-3.88041
Rtn4rl1	0.317498	5.8999	2.22266	0.0530956	0.477554	-3.7599
Ptprr	-0.451781	0.767604	-2.22206	0.0531473	0.477554	-4.23373
P4hb	0.248341	8.69382	2.2216	0.0531873	0.477554	-3.85661
Slc24a6	0.181273	5.78009	2.22114	0.0532272	0.477554	-3.76061
Ssh1	0.2691	2.86384	2.22005	0.0533225	0.477554	-3.97493
2810046L04Rik	-0.226574	3.98491	-2.22001	0.0533259	0.477554	-3.83113
Acta2	0.572129	6.03529	2.2199	0.0533353	0.477554	-3.76498
Rab14	-0.135548	7.30435	-2.21974	0.0533492	0.477554	-3.79187
Vps54	-0.169843	5.85196	-2.21953	0.0533683	0.477554	-3.76146
Ddhd2	-0.210378	6.67112	-2.21911	0.0534051	0.477554	-3.77273
Cdh2	-0.602407	2.61034	-2.21901	0.0534136	0.477554	-4.00583
Zfp91	-0.158421	7.45797	-2.21874	0.0534372	0.477554	-3.79886
Ugp2	-0.183601	7.52402	-2.21798	0.0535035	0.477554	-3.80215
Gpkow	-0.175273	5.27891	-2.21772	0.0535263	0.477554	-3.76694
Bdh2	0.557079	1.0026	2.21771	0.0535268	0.477554	-4.22254
Aldh1a3	0.904982	2.84315	2.21767	0.0535305	0.477554	-3.99318
2410002O22Rik	-0.140373	5.51286	-2.21735	0.0535587	0.477554	-3.76475
Cope	0.221461	5.69385	2.21698	0.0535912	0.477554	-3.76502
AK035982	-0.523909	2.28571	-2.21662	0.0536231	0.477554	-4.06012
Tatdn1	-0.263908	3.93886	-2.21648	0.053635	0.477554	-3.83988
Fam100a	0.323198	4.79518	2.21517	0.05375	0.477554	-3.78255
Pde3b	-0.303195	8.72392	-2.21512	0.0537544	0.477554	-3.86316
Tcf4	-0.142091	6.41133	-2.21506	0.0537602	0.477554	-3.77081
Dennd1b	-0.259316	3.73618	-2.21494	0.0537705	0.477554	-3.86199
Cbr4	-0.182682	5.3386	-2.21488	0.0537755	0.477554	-3.76915
Dcxr	0.242218	4.39826	2.21464	0.0537972	0.477554	-3.80465
Plekhj1	0.251526	4.26856	2.21334	0.0539114	0.477554	-3.81437
Adamtsl5	0.580744	2.62366	2.21293	0.0539479	0.477554	-4.02093
D2Wsu81e	0.183243	4.3692	2.21255	0.0539815	0.477554	-3.80723
Ttc28	0.331718	5.84019	2.21246	0.0539887	0.477554	-3.76977
Lrp10	0.149807	6.23767	2.21237	0.0539972	0.477554	-3.77161
Srr	-0.220722	5.4833	-2.21216	0.054016	0.477554	-3.77001
Clip1	0.181623	6.08737	2.21189	0.0540393	0.477554	-3.77091
Mfge8	0.380477	8.5625	2.21173	0.0540539	0.477554	-3.85924
AK194005	-0.41784	2.55283	-2.21168	0.0540585	0.477554	-4.02533
Nipal3	0.22342	3.03507	2.21162	0.0540632	0.477554	-3.95499
AK080160	-0.40173	0.114932	-2.21133	0.0540889	0.477554	-4.29938
Il33	0.932332	1.16919	2.21132	0.0540897	0.477554	-4.19867
AK083203	-0.884397	3.91201	-2.21124	0.0540966	0.477554	-3.84052
Mccc2	-0.256374	7.34103	-2.20933	0.0542666	0.477554	-3.80367
Gnai2	0.186562	7.81934	2.20892	0.0543025	0.477554	-3.82371
Atxn7l3	0.14628	5.57515	2.20877	0.0543159	0.477554	-3.77333
Ccl24	0.747509	2.94586	2.20862	0.0543293	0.477554	-3.98438
Tpk1	-0.210257	2.90658	-2.20854	0.0543364	0.477554	-3.97269
Fnip1	-0.312743	4.72364	-2.20831	0.0543574	0.477554	-3.79336
Heatr7a	0.208432	4.98233	2.20824	0.0543634	0.477554	-3.78381
Atp5c1	-0.20507	8.76855	-2.20787	0.0543961	0.477554	-3.87013
Pfn1	0.201839	7.46828	2.20775	0.0544071	0.477554	-3.80977
Hexa	0.314428	6.88818	2.20737	0.0544404	0.477554	-3.7891
Podxl2	0.732888	2.02831	2.20737	0.0544405	0.477554	-4.10094
Klhl24	-0.240301	6.37207	-2.207	0.0544734	0.477554	-3.77757
2810407C02Rik	-0.182064	7.12055	-2.20683	0.0544889	0.477554	-3.79719
Bmp3	0.774005	5.06807	2.20669	0.054501	0.477554	-3.78506
Gm7694	0.553464	2.29204	2.20658	0.0545108	0.477554	-4.06975
Myh9	0.228723	7.48921	2.20635	0.054532	0.477554	-3.81259
1810011O10Rik	-0.526218	6.74494	-2.20594	0.0545683	0.477554	-3.78872
Pkd2l2	-0.34507	3.26492	-2.20461	0.0546867	0.477554	-3.92313
AK160548	0.362598	1.04333	2.20435	0.05471	0.477554	-4.21282
Serpind1	1.01401	0.192278	2.2036	0.0547774	0.477554	-4.29745
Nle1	0.250759	2.82818	2.20326	0.0548077	0.477554	-3.98416
Polr3h	0.199413	4.41959	2.20308	0.0548238	0.477554	-3.81186
C1qtnf7	0.265311	3.65808	2.20306	0.0548256	0.477554	-3.87757
Rpap3	0.23179	4.964	2.20304	0.054828	0.477554	-3.78947
Ssh3	0.181262	4.29621	2.20081	0.0550281	0.47865	-3.82338
Vtn	0.451128	3.83078	2.19984	0.0551154	0.47865	-3.86877
Zfp59	-0.295685	2.40023	-2.19983	0.0551165	0.47865	-4.05702
Zfhx4	-0.319367	4.62357	-2.1996	0.0551368	0.47865	-3.80518
Grinl1a	-0.134299	6.8697	-2.19843	0.0552425	0.47865	-3.79748
Snx14	-0.15141	5.40303	-2.19791	0.0552895	0.47865	-3.78515
Sco1	-0.229475	3.64088	-2.19787	0.0552933	0.47865	-3.88198
Cd37	0.53795	3.11334	2.1965	0.0554172	0.47865	-3.96744
Alcam	0.558033	5.30445	2.19647	0.0554205	0.47865	-3.79098
Sepn1	0.266326	5.38464	2.19609	0.0554548	0.47865	-3.7883
Zfp772	-0.266837	2.94404	-2.19565	0.0554941	0.47865	-3.97751
Sod1	-0.267618	9.18981	-2.19565	0.0554945	0.47865	-3.90249
Acadvl	-0.395683	8.64957	-2.19541	0.0555163	0.47865	-3.8744
Fam114a1	0.239551	5.72012	2.19495	0.0555577	0.47865	-3.78688
Phgdh	0.467613	8.24604	2.19464	0.0555866	0.47865	-3.85812
Rad9b	-0.34698	3.16537	-2.19439	0.0556086	0.47865	-3.94626
Mycbp2	0.526522	7.55915	2.19409	0.0556365	0.47865	-3.82689
Chmp1a	0.17012	6.53562	2.19284	0.0557503	0.47865	-3.79535
AK086315	-0.397198	2.86917	-2.19129	0.0558917	0.47865	-3.98943
Hoxa3	-0.411633	2.34995	-2.19081	0.0559354	0.47865	-4.06913
Lancl2	-0.219086	4.33289	-2.19039	0.055974	0.47865	-3.82809
C8g	0.318007	1.79982	2.19013	0.0559978	0.47865	-4.13659
AK047030	-0.415476	1.49885	-2.18997	0.0560125	0.47865	-4.17449
Tmed9	0.140261	6.64654	2.18884	0.0561154	0.47865	-3.80157
Rpusd2	-0.287168	2.12537	-2.18841	0.0561549	0.47865	-4.09839
AK078255	-0.475168	0.126157	-2.18789	0.0562031	0.47865	-4.30789
Yes1	-0.202369	4.40336	-2.18745	0.0562437	0.47865	-3.82738
Slc4a3	0.259106	3.44017	2.18716	0.0562698	0.47865	-3.9157
Sdhb	-0.275142	7.80536	-2.18664	0.0563184	0.47865	-3.84229
Hopx	-0.367369	1.94931	-2.1861	0.0563679	0.47865	-4.12522
Cat	-0.204468	9.96532	-2.18552	0.0564214	0.47865	-3.95008
Sgcd	0.183512	4.98276	2.185	0.0564689	0.47865	-3.80603
Rab9b	1.04413	1.85884	2.18437	0.0565274	0.47865	-4.14235
AK136654	-0.256056	2.41924	-2.18435	0.0565288	0.47865	-4.05859
Cox5b	-0.27454	7.24976	-2.18425	0.0565382	0.47865	-3.8223
Rasl11b	0.646796	3.70156	2.18393	0.0565681	0.47865	-3.88964
Lzts2	0.358947	6.12406	2.18391	0.0565702	0.47865	-3.79981
2700094K13Rik	0.1789	3.29064	2.18384	0.0565764	0.47865	-3.9353
Golga3	0.198874	5.14214	2.18336	0.0566208	0.47865	-3.80355
Il1rl2	0.845917	2.81813	2.18228	0.0567209	0.47865	-4.0233
Zbtb41	-0.165712	4.66482	-2.18225	0.0567232	0.47865	-3.81887
Antxr2	0.219864	5.94272	2.18037	0.0568982	0.47865	-3.80127
C1qtnf1	0.581778	6.56749	2.18024	0.0569105	0.47865	-3.80867
Pycard	0.49577	2.28556	2.17972	0.056959	0.47865	-4.08721
Acat1	-0.23357	8.76281	-2.17955	0.0569746	0.47865	-3.89267
Zfp273	-0.289513	2.66756	-2.17945	0.0569841	0.47865	-4.03355
Trmt2b	-0.270197	4.79405	-2.17918	0.0570088	0.47865	-3.8164
Nucb2	0.283648	4.36352	2.17854	0.0570684	0.47865	-3.84193
Dpy19l4	-0.298699	2.56733	-2.17752	0.0571641	0.47865	-4.04792
Chst14	0.160775	4.04195	2.17745	0.0571699	0.47865	-3.86232
Zfp317	-0.233571	4.3592	-2.1764	0.0572689	0.47865	-3.83816
Penk	0.547643	2.82338	2.17634	0.0572741	0.47865	-4.0118
Prdx5	0.229318	7.82282	2.17593	0.0573126	0.47865	-3.8528
H2afz	0.166644	4.31477	2.17547	0.057356	0.47865	-3.84482
Sh2d4a	0.285448	3.83767	2.17527	0.0573748	0.47865	-3.88243
Rasal2	-0.248832	4.38531	-2.17487	0.0574116	0.47865	-3.83898
Tmeff2	0.46281	4.19654	2.17369	0.0575224	0.47865	-3.85865
Fam115a	0.452725	6.4999	2.17347	0.0575436	0.47865	-3.81417
Aebp1	0.80588	5.79038	2.17265	0.0576203	0.47865	-3.81168
Cib1	0.23221	4.97822	2.17256	0.0576293	0.47865	-3.81777
Dzip1	0.341906	2.36146	2.17256	0.0576294	0.47865	-4.07279
Ncln	0.330596	5.46205	2.1716	0.0577191	0.47865	-3.8114
Acaa2	-0.319253	7.97183	-2.17142	0.0577366	0.47865	-3.86328
Lsp1	0.470337	5.34702	2.17069	0.0578055	0.47865	-3.81531
E030003E18Rik	0.451347	4.39239	2.17045	0.0578277	0.47865	-3.84537
Ppp1r16a	0.349359	5.00936	2.16986	0.0578833	0.47865	-3.82036
Trappc5	0.186689	4.72924	2.1694	0.0579273	0.47865	-3.82827
Reep4	0.264016	3.59249	2.16929	0.0579373	0.47865	-3.913
Aco1	-0.242276	8.57555	-2.16921	0.0579453	0.47865	-3.89159
Matk	0.937628	0.293005	2.16916	0.0579501	0.47865	-4.30037
Murc	-0.597697	0.304086	-2.1687	0.057993	0.47865	-4.30151
Evc2	0.347397	4.16788	2.16854	0.0580084	0.47865	-3.86336
Serinc1	-0.191224	8.12315	-2.16841	0.0580212	0.47865	-3.87087
Zbp1	0.531607	3.94676	2.16808	0.0580522	0.47865	-3.88269
Rpgr	-0.355759	2.3775	-2.16752	0.0581054	0.47865	-4.07182
Mrps31	-0.214195	4.96908	-2.16743	0.058114	0.47865	-3.82214
Kdelc2	0.228614	4.61337	2.16726	0.0581298	0.47865	-3.83712
Meg3	-0.417956	4.39906	-2.16724	0.0581319	0.47865	-3.84951
5031439G07Rik	0.253405	5.12514	2.16697	0.0581573	0.47865	-3.82096
Dusp22	-0.139406	5.28374	-2.16679	0.0581746	0.47865	-3.81709
Crocc	0.37774	2.01513	2.166	0.0582497	0.47865	-4.12088
4930526I15Rik	0.521508	1.2392	2.16468	0.0583754	0.47865	-4.20637
Slc27a2	1.2768	1.28694	2.16465	0.0583788	0.47865	-4.22315
Rfx7	-0.211486	4.30993	-2.16451	0.0583919	0.47865	-3.85414
1190007I07Rik	-0.279544	2.50762	-2.16367	0.0584717	0.47865	-4.0548
Rpl18	0.209286	7.60087	2.16353	0.0584848	0.47865	-3.8551
Gas6	0.419682	6.56726	2.16264	0.0585702	0.47865	-3.8256
Rpusd3	0.245	3.58407	2.16235	0.058598	0.47865	-3.91545
Mtfr1	-0.1545	4.99855	-2.16226	0.058607	0.47865	-3.82646
Rc3h2	-0.226464	5.25308	-2.16149	0.0586801	0.47865	-3.82284
Wtip	0.283613	3.43458	2.16146	0.0586836	0.47865	-3.93379
Ndufaf1	-0.187431	5.15327	-2.16092	0.0587345	0.47865	-3.8248
Taz	-0.175581	5.97812	-2.16068	0.0587584	0.47865	-3.82024
Cerk	0.293964	4.17486	2.16059	0.0587667	0.47865	-3.87055
B230206F22Rik	-0.27532	2.06887	-2.15998	0.0588247	0.47865	-4.11794
Serpina3m	0.807904	1.73055	2.15934	0.0588868	0.47865	-4.1685
Mrps5	-0.193329	5.07412	-2.15925	0.0588949	0.47865	-3.82787
Scrn1	0.570612	0.8738	2.15914	0.0589055	0.47865	-4.24986
Arih1	-0.147128	6.47074	-2.15811	0.0590055	0.47865	-3.82739
Grcc10	0.397136	3.61583	2.15797	0.0590186	0.47865	-3.91703
Tmed7	-0.179033	6.36066	-2.15767	0.0590471	0.47865	-3.82605
Rbm7	-0.139408	5.68416	-2.15761	0.0590531	0.47865	-3.82315
Sec62	-0.144785	7.05521	-2.15728	0.0590854	0.47865	-3.84136
Dlat	-0.403395	7.29087	-2.15687	0.0591244	0.47865	-3.84822
Fgd5	-0.177507	5.04703	-2.15678	0.0591331	0.47865	-3.83086
Fcgr2b	0.655436	4.4066	2.15666	0.0591453	0.47865	-3.86565
Gm14005	0.32997	0.997835	2.15648	0.0591619	0.47865	-4.2358
Cep63	-0.161603	4.74483	-2.15511	0.0592943	0.47865	-3.84065
Crtc3	0.220377	4.51777	2.15505	0.0593008	0.47865	-3.85122
Znrf3	-0.218208	3.37377	-2.15499	0.0593067	0.47865	-3.94434
Zfp420	-0.332127	2.67656	-2.15411	0.059392	0.47865	-4.0365
2310004I24Rik	-0.217307	4.32953	-2.15399	0.0594029	0.47865	-3.86038
Sh3gl1	0.204497	4.9212	2.15394	0.0594082	0.47865	-3.83738
AK156477	-0.496955	0.949967	-2.15368	0.0594328	0.47865	-4.24095
Msmp	0.494265	0.203402	2.15351	0.0594497	0.47865	-4.30471
Sfrp4	0.726496	1.94474	2.15319	0.0594805	0.47865	-4.14494
Speg	-0.261663	2.68815	-2.15289	0.0595103	0.47865	-4.04134
Ndufc1	-0.289236	5.88058	-2.1525	0.0595477	0.47865	-3.82795
Fam20a	0.341929	2.66524	2.1509	0.059704	0.47865	-4.0434
Azi2	-0.188584	5.49345	-2.15053	0.0597393	0.47865	-3.831
AK034698	-0.344755	1.87795	-2.15016	0.0597761	0.47865	-4.14641
Dis3	-0.226699	3.76557	-2.14977	0.0598138	0.47865	-3.91039
Clpb	-0.217049	6.28695	-2.14963	0.059827	0.47865	-3.83355
Grn	0.305175	7.8512	2.14847	0.0599409	0.47865	-3.87586
Prdx6	0.297674	8.65768	2.1483	0.0599578	0.47865	-3.91461
Acvr1b	0.302301	4.84146	2.14789	0.0599971	0.47865	-3.84662
Drp1	-0.425444	0.838775	-2.14728	0.0600575	0.47865	-4.25798
Tspan15	-0.323741	5.31714	-2.14719	0.0600665	0.47865	-3.83577
Hspa14	0.242105	5.80643	2.14692	0.0600927	0.47865	-3.8343
5430416O09Rik	-0.296196	4.40591	-2.1469	0.060095	0.47865	-3.86388
Bbip1	-0.214204	4.36918	-2.14677	0.0601069	0.47865	-3.86569
Fbxo11	-0.175583	6.18746	-2.14666	0.0601185	0.47865	-3.83531
Tmem41b	-0.252153	4.68176	-2.14652	0.0601314	0.47865	-3.85182
Lrrc3	0.589628	2.98872	2.14603	0.0601803	0.47865	-4.00172
Serpinb6a	0.355903	7.64277	2.14541	0.0602408	0.47865	-3.87173
Mcph1	-0.219025	4.45578	-2.14494	0.0602873	0.47865	-3.86201
Fdxacb1	-0.219325	3.0405	-2.14491	0.0602896	0.47865	-3.99561
1810006K21Rik	-0.177781	4.93389	-2.14465	0.0603155	0.47865	-3.84541
Ripply3	-0.303528	2.17171	-2.14457	0.0603229	0.47865	-4.11002
Rab18	-0.14548	6.73352	-2.14432	0.0603483	0.47865	-3.84533
Fez1	0.595463	1.88314	2.1442	0.0603595	0.47865	-4.14692
Ndufa10	-0.302392	7.44208	-2.1442	0.06036	0.47865	-3.86554
Vps37c	0.193256	4.65806	2.14417	0.0603626	0.47865	-3.85517
Aldh1a2	0.778963	0.390707	2.14406	0.0603737	0.47865	-4.30029
Ebf2	-0.371963	4.72665	-2.14397	0.0603826	0.47865	-3.85285
Frat2	-0.404959	0.674123	-2.1439	0.0603898	0.47865	-4.27548
Pah	1.61009	0.307193	2.14334	0.0604443	0.478744	-4.30478
Ncoa7	-0.370665	3.95547	-2.14279	0.0604983	0.478744	-3.9032
Ptpn2	-0.175773	4.05368	-2.14264	0.0605133	0.478744	-3.88859
Olfr78	-0.777494	1.33375	-2.14168	0.0606082	0.479175	-4.19867
Trp53bp1	-0.15272	4.74931	-2.14117	0.0606591	0.479175	-3.85394
Ube2c	0.490946	1.12294	2.14061	0.0607143	0.479175	-4.23405
Uqcc	-0.175885	6.24441	-2.14058	0.0607168	0.479175	-3.84183
Mllt10	-0.213847	5.22124	-2.13943	0.0608317	0.479227	-3.84477
Ndufv2	-0.237565	7.3599	-2.13849	0.0609247	0.479227	-3.86777
AK087201	-0.508841	0.964791	-2.13834	0.0609393	0.479227	-4.24317
AA960436	0.166518	3.63581	2.13796	0.0609773	0.479227	-3.93042
Pdha1	-0.300461	8.79782	-2.13784	0.0609895	0.479227	-3.92587
Zfp2	-0.212844	3.42691	-2.13775	0.0609983	0.479227	-3.95211
Bcl6	-1.45885	5.50299	-2.13753	0.0610201	0.479227	-3.84776
Echs1	-0.291866	8.89432	-2.13751	0.0610217	0.479227	-3.93199
Rab38	0.603096	2.25052	2.13701	0.0610715	0.479253	-4.10947
Nt5c2	-0.145084	5.38902	-2.13673	0.0610996	0.479253	-3.84541
Rplp2	0.351986	8.10219	2.13585	0.0611873	0.479474	-3.89949
Apoa2	1.29081	3.96032	2.13565	0.0612076	0.479474	-3.93457
Zfp687	0.276582	1.87666	2.13523	0.0612493	0.479474	-4.14897
1700026J04Rik	-0.315914	3.05807	-2.13495	0.0612769	0.479474	-4.00421
Galntl1	0.431041	3.74489	2.13378	0.061394	0.480093	-3.92928
Dgat	-0.385105	3.27399	-2.13342	0.0614307	0.480093	-3.97441
Dnajc7	-0.175794	5.92964	-2.13275	0.0614971	0.48032	-3.84772
Rpl36	0.385376	6.52457	2.13198	0.0615751	0.480413	-3.85508
Col18a1	0.38087	7.67974	2.13189	0.0615838	0.480413	-3.88562
Rmnd1	-0.275023	4.78958	-2.13102	0.061671	0.480425	-3.86323
NAKAP95	-0.546196	1.45446	-2.13073	0.0616999	0.480425	-4.19584
Tbx2	-0.316081	2.32546	-2.1292	0.0618544	0.480425	-4.09573
Fkbp8	0.227392	7.21613	2.1285	0.0619247	0.480425	-3.87365
Btnl9	-0.412538	4.70105	-2.12796	0.0619792	0.480425	-3.8687
Mobkl2a	0.243733	4.74613	2.12789	0.061987	0.480425	-3.86635
Tob1	-0.478908	6.50705	-2.12687	0.0620903	0.480425	-3.85806
Dnase2a	0.486286	3.98074	2.12492	0.0622875	0.480425	-3.91946
Ttc17	-0.149783	4.80222	-2.12484	0.0622956	0.480425	-3.86781
Thap6	-0.162656	3.8891	-2.12466	0.0623142	0.480425	-3.91695
Serpina3c	0.31102	8.07304	2.12408	0.0623724	0.480425	-3.90836
Mll5	-0.204392	6.47538	-2.12368	0.0624133	0.480425	-3.86119
Dus4l	-0.272248	2.81331	-2.12262	0.0625214	0.480425	-4.03548
Chkb	-0.22315	5.98026	-2.12114	0.0626724	0.480425	-3.85935
Zfp652	0.282732	3.04747	2.12093	0.0626934	0.480425	-4.01685
Apoa1bp	-0.172432	5.86092	-2.12072	0.0627149	0.480425	-3.85955
Rnf170	-0.171082	4.62749	-2.12052	0.0627356	0.480425	-3.87786
Tgfb1	0.345478	3.98016	2.11986	0.0628036	0.480425	-3.919
Adhfe1	-0.219065	8.31327	-2.11964	0.062826	0.480425	-3.92098
Ppil4	-0.195777	4.85553	-2.11945	0.0628448	0.480425	-3.87081
5830433M19Rik	-0.283354	2.37404	-2.11853	0.0629392	0.480425	-4.10203
Zdhhc7	0.193122	5.31962	2.11844	0.0629482	0.480425	-3.86434
Spata1	-0.326393	0.931203	-2.11716	0.0630797	0.480425	-4.25716
Npdc1	0.236516	6.61533	2.11703	0.0630936	0.480425	-3.8707
Tspan5	0.177459	4.91519	2.11676	0.0631211	0.480425	-3.87305
Rps10	0.241488	7.31265	2.11651	0.0631467	0.480425	-3.88695
BC075659	-0.374099	1.15032	-2.11603	0.0631959	0.480425	-4.23251
Tnfrsf21	0.308521	3.61706	2.11599	0.0632003	0.480425	-3.95416
Rbbp6	-0.194219	6.05686	-2.11575	0.0632248	0.480425	-3.86505
Lyl1	0.274352	2.97102	2.11454	0.0633498	0.480425	-4.02745
Fmn1	0.750034	1.75851	2.1141	0.0633956	0.480425	-4.18621
Cox6c	-0.289852	8.11801	-2.11398	0.0634076	0.480425	-3.91662
Slc25a36	-0.208809	4.00964	-2.11374	0.0634323	0.480425	-3.91751
Col8a1	-0.393232	3.00623	-2.11373	0.063434	0.480425	-4.02224
Sema4a	-0.299018	5.4681	-2.11323	0.0634854	0.480425	-3.86798
Arhgap12	-0.122779	5.79595	-2.11274	0.0635354	0.480425	-3.86745
6720401G13Rik	-0.291083	6.74488	-2.11137	0.0636779	0.480425	-3.87785
Acsf2	-0.43995	6.12562	-2.11129	0.0636863	0.480425	-3.86989
Zfx	-0.192242	4.44065	-2.11127	0.063688	0.480425	-3.89414
Apoe	0.318503	11.7706	2.11088	0.0637291	0.480425	-4.08432
5730528L13Rik	-0.25875	4.01992	-2.11058	0.0637597	0.480425	-3.91756
Immp1l	-0.2356	5.34054	-2.11012	0.063808	0.480425	-3.8722
Nepn	-0.660153	1.52322	-2.10986	0.0638348	0.480425	-4.202
Manbal	0.159663	4.89956	2.1098	0.0638409	0.480425	-3.87958
Niacr1	-0.560546	5.58611	-2.10961	0.0638609	0.480425	-3.87122
Mcfd2	0.181168	6.89484	2.10951	0.0638713	0.480425	-3.88289
Bst1	0.703646	0.881368	2.10931	0.063892	0.480425	-4.26978
Tbrg1	0.159382	5.65419	2.10865	0.0639605	0.480425	-3.87211
Rtn2	0.416935	4.83627	2.10851	0.0639747	0.480425	-3.88397
Fgd2	0.421108	3.18058	2.1084	0.0639862	0.480425	-4.00835
AK019262	-0.379075	2.84498	-2.10821	0.0640061	0.480425	-4.04824
4930481A15Rik	-0.377849	1.9021	-2.10784	0.0640451	0.480425	-4.15789
Trmt61a	0.378466	3.11344	2.10703	0.0641291	0.480425	-4.00708
L2hgdh	-0.248728	4.26144	-2.10668	0.0641658	0.480425	-3.90611
Map3k11	0.288866	5.08793	2.10659	0.064175	0.480425	-3.87909
Fabp4	-0.317261	13.8954	-2.10633	0.0642024	0.480425	-4.1764
Evc	0.41508	3.70975	2.10606	0.0642311	0.480425	-3.95549
Lamc1	0.27514	8.35182	2.10546	0.0642937	0.480425	-3.93345
Gm10094	0.126546	5.83803	2.10545	0.0642945	0.480425	-3.87504
Nt5dc2	0.599564	1.60753	2.10512	0.0643291	0.480425	-4.19831
Cygb	0.191128	6.19207	2.10441	0.0644039	0.480425	-3.87736
Mvp	0.158998	6.59216	2.10372	0.0644757	0.480425	-3.88279
Pcolce	0.417279	6.68728	2.10333	0.0645164	0.480425	-3.88468
Trim28	0.177947	6.3166	2.10296	0.0645558	0.480425	-3.88024
Fam185a	-0.224374	3.18564	-2.10282	0.0645703	0.480425	-4.00681
Tmeff1	-0.285528	4.97458	-2.10265	0.064588	0.480425	-3.88422
Prps1l3	-0.14177	4.26033	-2.10264	0.0645891	0.480425	-3.91086
Snhg11	-0.204977	7.66008	-2.10245	0.0646094	0.480425	-3.9102
Zfp808	-0.333991	1.9347	-2.10217	0.0646387	0.480425	-4.16139
Nat8l	-0.440439	7.30885	-2.10199	0.0646578	0.480425	-3.90023
Tmem132a	0.541756	3.1721	2.10184	0.0646736	0.480425	-4.01116
Zfp52	-0.305014	2.86137	-2.10178	0.0646794	0.480425	-4.05204
Abca3	0.184185	6.48294	2.10167	0.0646912	0.480425	-3.88314
Cep135	-0.283461	2.42074	-2.10133	0.0647271	0.480425	-4.10544
Mgst1	-0.19226	9.94087	-2.10132	0.0647284	0.480425	-4.00629
Apba1	0.535503	2.77412	2.1009	0.0647725	0.480425	-4.06624
Me2	0.291048	4.14844	2.10042	0.064823	0.480425	-3.92344
Mtx3	-0.160386	5.1889	-2.10012	0.0648545	0.480425	-3.88357
Sec22b	0.173905	6.04547	2.09919	0.0649528	0.480425	-3.88176
AK040027	-0.233978	4.64596	-2.09862	0.0650135	0.480425	-3.89636
Sbno2	0.222127	4.84494	2.09854	0.0650222	0.480425	-3.89277
Fam96b	-0.186109	4.22942	-2.09828	0.0650488	0.480425	-3.91647
Myo6	-0.13166	5.7933	-2.09787	0.065093	0.480425	-3.88217
Acadm	-0.338683	9.33905	-2.09722	0.0651619	0.480425	-3.98296
Plekhg1	-0.426091	3.65132	-2.09709	0.0651752	0.480425	-3.96589
Ddx49	0.184099	4.69078	2.09688	0.0651971	0.480425	-3.89806
Ube2e2	0.170793	4.77935	2.09681	0.0652053	0.480425	-3.89531
Gpc6	0.460151	2.81206	2.09593	0.065298	0.480425	-4.06785
Mrps27	-0.221076	4.90597	-2.09508	0.0653892	0.480425	-3.89301
Azi1	0.27737	2.60129	2.09476	0.065423	0.480425	-4.08093
Tmem126b	-0.156071	4.88474	-2.09448	0.0654525	0.480425	-3.8947
Nek4	-0.226946	3.28776	-2.09435	0.065467	0.480425	-3.9994
Iws1	-0.172135	4.74988	-2.0938	0.0655252	0.480425	-3.89854
Ndrg3	-0.174235	6.42356	-2.09304	0.0656066	0.480425	-3.89036
Smyd4	-0.227918	3.42699	-2.09276	0.0656359	0.480425	-3.98519
1810055G02Rik	0.262815	3.76766	2.0927	0.0656424	0.480425	-3.95383
BC016423	-0.188633	4.20438	-2.09269	0.0656437	0.480425	-3.92369
Ptprd	-0.263433	5.97	-2.09234	0.0656809	0.480425	-3.88775
Brd8	-0.151028	5.84629	-2.09226	0.0656899	0.480425	-3.88774
Ptprcap	0.43131	0.252292	2.09207	0.0657101	0.480425	-4.32093
Csad	-0.300163	7.94696	-2.09175	0.0657438	0.480425	-3.92963
S100a1	-0.249587	7.53118	-2.09164	0.0657558	0.480425	-3.91602
Kdr	-0.441161	6.84236	-2.09124	0.0657983	0.480425	-3.89776
Tbc1d4	-0.228957	6.24952	-2.09119	0.0658035	0.480425	-3.8901
Endou	0.536792	3.30769	2.09105	0.0658188	0.480425	-4.0017
Ankrd13d	0.329402	1.06332	2.09043	0.0658856	0.480425	-4.25148
Ctsh	0.475454	5.6854	2.09025	0.0659046	0.480425	-3.89127
Rgs18	0.771977	1.29239	2.09008	0.0659228	0.480425	-4.24329
Lrp1	0.186021	9.27347	2.08947	0.0659881	0.480425	-3.98553
A430005L14Rik	0.181167	3.99931	2.08938	0.0659982	0.480425	-3.9374
Clec14a	-0.154875	3.8422	-2.08806	0.0661402	0.480425	-3.95216
Fosb	-2.44741	3.31234	-2.08722	0.0662303	0.480425	-4.09412
Slc25a23	-0.149117	7.22143	-2.0867	0.0662864	0.480425	-3.91173
Mrps30	-0.167967	5.48532	-2.08652	0.0663052	0.480425	-3.89417
Zdhhc8	0.235932	4.53069	2.08606	0.0663548	0.480425	-3.91344
BC034252	-0.378738	0.542795	-2.08468	0.0665044	0.480425	-4.30309
Rsbn1l	-0.178594	4.63717	-2.08455	0.0665184	0.480425	-3.9105
Pld4	0.467564	4.66083	2.08447	0.0665266	0.480425	-3.9145
Zfp369	0.514149	0.865116	2.08443	0.0665308	0.480425	-4.27691
1700106N22Rik	-0.190997	3.04985	-2.08425	0.0665511	0.480425	-4.03313
Ebi3	0.443761	0.382384	2.08421	0.0665556	0.480425	-4.31011
Shpk	-0.165762	4.75697	-2.08392	0.0665866	0.480425	-3.90724
Zadh2	-0.264593	6.48497	-2.0836	0.0666212	0.480425	-3.90022
4932438A13Rik	-0.178476	5.58726	-2.08352	0.0666295	0.480425	-3.89679
Ptcd2	-0.188339	4.73491	-2.08336	0.0666473	0.480425	-3.90881
4930528F23Rik	-0.269532	2.25233	-2.0829	0.0666974	0.480425	-4.13096
Ccdc97	0.168967	5.08668	2.08231	0.0667613	0.480425	-3.90266
5033411D12Rik	-0.301664	3.24338	-2.08198	0.0667968	0.480425	-4.01269
Suclg2	-0.22437	6.82035	-2.08148	0.0668508	0.480425	-3.9075
2810032G03Rik	0.592388	1.67225	2.08087	0.0669175	0.480425	-4.19289
Gm15427	0.213357	6.7987	2.08071	0.0669353	0.480425	-3.90815
Zfp944	-0.263033	3.81584	-2.0802	0.0669902	0.480425	-3.96034
Arl8b	-0.139525	6.8972	-2.08016	0.0669946	0.480425	-3.90988
Cercam	0.317792	3.5598	2.07994	0.0670182	0.480425	-3.98617
Atl2	-0.296514	7.14577	-2.07981	0.0670328	0.480425	-3.91667
Cetn4	-0.369157	1.50489	-2.07976	0.0670386	0.480425	-4.21521
Cfh	0.718576	4.93464	2.07964	0.0670509	0.480425	-3.91247
Klhl4	-0.369772	1.62545	-2.07912	0.0671081	0.480425	-4.20666
Efnb2	-0.292826	4.05554	-2.07876	0.0671469	0.480425	-3.94517
Atp13a3	-0.255811	6.47631	-2.07866	0.0671588	0.480425	-3.90466
Pyroxd2	0.5091	2.48224	2.0785	0.0671761	0.480425	-4.11745
Tmem80	-0.204942	5.24682	-2.07818	0.0672106	0.480425	-3.90404
Akr1c14	0.330845	2.55325	2.07816	0.067213	0.480425	-4.10299
Svopl	-0.649373	0.399438	-2.07737	0.0672988	0.480425	-4.31126
Slc38a4	0.938354	1.18271	2.07692	0.0673489	0.480425	-4.25736
Phf13	0.210229	4.25158	2.0767	0.0673728	0.480425	-3.93368
Tug1	-0.157802	6.37435	-2.07625	0.0674215	0.480425	-3.90613
1600021P15Rik	0.26638	2.8483	2.0753	0.0675262	0.480425	-4.06577
AB350566	-0.202226	5.99453	-2.07525	0.067531	0.480425	-3.90473
Hibadh	-0.20373	8.45835	-2.07513	0.0675447	0.480425	-3.96206
Ophn1	-0.199425	5.61356	-2.07497	0.0675618	0.480425	-3.90506
Ddi2	0.35875	2.52189	2.07459	0.0676044	0.480425	-4.10562
Cd209b	1.23109	0.482345	2.07456	0.0676073	0.480425	-4.31462
Auts2	0.27191	3.01162	2.07452	0.0676119	0.480425	-4.04777
Ccdc85b	0.281972	3.91144	2.07386	0.0676845	0.480425	-3.95849
B230312A22Rik	0.449425	1.57576	2.07382	0.0676892	0.480425	-4.21087
Dennd5b	-0.213033	4.51528	-2.07359	0.0677135	0.480425	-3.92541
AK031468	-0.666256	0.392819	-2.07343	0.0677318	0.480425	-4.31504
Gys2	-0.709879	5.8375	-2.07341	0.0677338	0.480425	-3.90661
Reep1	0.570042	2.1169	2.07306	0.0677728	0.480425	-4.15374
Kbtbd11	-0.252783	5.46457	-2.07272	0.0678095	0.480425	-3.90776
Foxred1	-0.183279	6.21842	-2.07272	0.0678101	0.480425	-3.90824
Cryzl1	-0.230059	5.16454	-2.07209	0.0678791	0.480425	-3.91104
BC083502	0.316235	0.329812	2.07201	0.0678876	0.480425	-4.3203
Rhbdd3	0.199738	4.48817	2.07182	0.0679088	0.480425	-3.92748
Atf2	-0.14233	5.57796	-2.07143	0.0679515	0.480425	-3.90868
Arpc4	0.159853	6.09948	2.07111	0.0679873	0.480425	-3.90958
Ift80	-0.227784	2.81326	-2.07091	0.0680095	0.480425	-4.07408
Ube3b	0.137467	6.65882	2.07087	0.0680139	0.480425	-3.91534
Rnasel	0.47827	5.94124	2.07061	0.0680428	0.480425	-3.91038
Lman2l	-0.205173	5.71534	-2.07043	0.0680628	0.480425	-3.90933
Pex12	-0.173455	4.18379	-2.07019	0.0680892	0.480425	-3.94325
Sfrp1	0.498529	1.92565	2.07012	0.0680967	0.480425	-4.17773
Llgl2	0.286537	3.21313	2.06999	0.0681113	0.480425	-4.02231
Chuk	-0.136055	5.60242	-2.06935	0.0681823	0.480425	-3.91069
Cebpd	0.571625	2.37415	2.06873	0.0682505	0.480425	-4.13324
Rps21	0.239605	7.38005	2.06753	0.0683835	0.480425	-3.93342
Plbd2	0.201515	6.33172	2.06747	0.0683907	0.480425	-3.91459
1110008L16Rik	-0.155185	4.15217	-2.06719	0.0684213	0.480425	-3.94751
Gorab	-0.190655	3.40584	-2.0667	0.068476	0.480425	-4.00917
Cep164	0.194649	3.74405	2.06642	0.0685069	0.480425	-3.97891
BC024479	-0.21881	3.89111	-2.06616	0.0685362	0.480425	-3.96379
Vat1l	-0.811698	5.08275	-2.0661	0.0685429	0.480425	-3.91777
Hectd3	0.128956	5.992	2.066	0.0685539	0.480425	-3.91424
Brpf3	0.273766	2.7444	2.0657	0.0685877	0.480425	-4.07886
Tiam2	-0.581992	1.17412	-2.06526	0.068636	0.480425	-4.25494
Gstk1	-0.220853	6.67402	-2.06521	0.0686416	0.480425	-3.92063
Igbp1	-0.125526	5.76823	-2.06483	0.068684	0.480425	-3.91486
Rapgef3	0.274355	5.48185	2.06453	0.0687182	0.480425	-3.91626
Ptprk	0.352105	3.35283	2.06437	0.0687354	0.480425	-4.01832
4732471J01Rik	-0.431438	1.08314	-2.06423	0.0687513	0.480425	-4.25945
Pigyl	0.275307	3.92012	2.06397	0.0687801	0.480425	-3.96466
Ucp2	0.3764	6.22527	2.06355	0.0688276	0.480425	-3.91795
Strn3	-0.159647	6.3741	-2.06311	0.068877	0.480425	-3.91898
Star	-0.373405	0.272459	-2.06291	0.0688991	0.480425	-4.32459
Ikzf5	-0.186657	4.0188	-2.06257	0.0689369	0.480425	-3.95951
Tmem44	-0.291952	3.54784	-2.0619	0.0690115	0.480425	-3.99854
H3f3a	-0.144739	6.59072	-2.06176	0.0690271	0.480425	-3.92261
DQ703605	-0.470147	1.41786	-2.0611	0.0691016	0.480425	-4.22978
Ccdc58	-0.157076	3.56529	-2.06054	0.0691641	0.480425	-3.99691
5033414D02Rik	-0.152088	5.68994	-2.06014	0.0692097	0.480425	-3.91958
Cox8b	-1.09204	6.09883	-2.06003	0.0692217	0.480425	-3.92164
Sf3a2	0.209455	3.98086	2.05981	0.0692461	0.480425	-3.96431
Churc1	-0.169197	5.3879	-2.05974	0.069254	0.480425	-3.92117
Ltbp1	0.294173	4.91768	2.05923	0.0693112	0.480425	-3.9291
Tcof1	0.193466	4.06619	2.0592	0.0693156	0.480425	-3.96045
Rasgrf2	0.20486	6.26451	2.05915	0.0693208	0.480425	-3.92253
Uqcrfs1	-0.293245	7.72219	-2.05746	0.0695108	0.481482	-3.95149
Med15	0.142932	5.41014	2.05641	0.0696293	0.481882	-3.9246
AK040865	-0.441999	1.19194	-2.05569	0.069711	0.481882	-4.2536
AK051383	-0.34838	0.352907	-2.05565	0.0697155	0.481882	-4.32356
Itgam	0.751191	3.84696	2.05563	0.0697184	0.481882	-3.99313
Atp5g1	0.196209	5.34912	2.05484	0.0698072	0.482236	-3.92652
Sdf2l1	0.421532	2.35062	2.05383	0.0699217	0.482511	-4.14459
G2e3	-0.252609	3.07111	-2.05372	0.0699343	0.482511	-4.05457
Psmg3	0.284864	3.22201	2.05349	0.069961	0.482511	-4.03526
Adc	0.340829	3.90545	2.05283	0.0700349	0.482511	-3.97448
Ap2m1	0.13783	6.88392	2.05261	0.07006	0.482511	-3.93615
Coro1a	0.424598	4.5516	2.0522	0.0701072	0.482511	-3.94705
Svil	0.260264	6.16671	2.05181	0.0701517	0.482511	-3.92906
Nfat5	-0.190985	6.31029	-2.0518	0.0701523	0.482511	-3.92941
Impa1	-0.183219	5.44554	-2.05152	0.0701848	0.482511	-3.92878
Fubp1	-0.1813	6.03516	-2.05081	0.0702651	0.482551	-3.92899
Patl1	-0.16117	4.68857	-2.05081	0.0702656	0.482551	-3.94018
Txnrd2	-0.301799	2.98968	-2.04925	0.0704438	0.483273	-4.06379
Slc37a4	0.14646	4.59938	2.04867	0.0705097	0.483273	-3.94573
Impa2	-0.45926	1.7115	-2.04863	0.0705137	0.483273	-4.20698
Sec14l1	0.20242	6.07102	2.04852	0.0705273	0.483273	-3.93186
Crat	-0.293322	8.80577	-2.04824	0.0705587	0.483273	-3.99755
Ccbl2	-0.240339	5.06506	-2.0475	0.0706434	0.483595	-3.93596
Rab12	-0.121275	5.93394	-2.04687	0.0707162	0.483836	-3.93266
Maob	-0.178804	6.67273	-2.04639	0.0707709	0.483855	-3.93852
Mphosph9	-0.255251	2.92394	-2.04589	0.0708278	0.483855	-4.07301
Ehd3	0.611665	4.93269	2.04586	0.0708318	0.483855	-3.94204
Hoga1	0.241611	2.49993	2.04527	0.0708993	0.483868	-4.12294
Gpr133	0.595242	4.66812	2.04484	0.0709496	0.483868	-3.9519
Ndufa4	-0.275368	8.46724	-2.04473	0.0709617	0.483868	-3.98684
Six1	-0.615238	4.49127	-2.04401	0.0710442	0.483868	-3.95427
Chn2	0.319283	1.65273	2.04381	0.0710674	0.483868	-4.21185
Mrps15	-0.149395	5.79608	-2.0435	0.0711035	0.483868	-3.93588
Glt28d2	0.409445	1.00218	2.04316	0.0711424	0.483868	-4.26923
Pank2	-0.153298	5.99412	-2.04295	0.0711674	0.483868	-3.93667
Rgs14	0.500888	1.09126	2.04257	0.0712105	0.483868	-4.26816
Slc25a5	-0.267592	8.37876	-2.04228	0.0712446	0.483868	-3.98607
A930013F10Rik	-0.412742	1.10057	-2.04191	0.0712869	0.483868	-4.2679
D19Ertd737e	-0.139486	4.80171	-2.04165	0.0713169	0.483868	-3.94624
Cela1	0.420393	5.49413	2.0416	0.0713231	0.483868	-3.93913
Gins2	0.353084	2.55188	2.04088	0.0714063	0.484177	-4.12136
Zfp280c	-0.267388	3.59609	-2.03965	0.0715487	0.484237	-4.01027
Spint2	0.469016	2.36262	2.03958	0.0715564	0.484237	-4.14214
Rpl12	0.203195	7.79769	2.0395	0.0715659	0.484237	-3.96982
Fgfr1op	-0.178695	3.99674	-2.03902	0.0716213	0.484237	-3.97993
Cnst	-0.200585	5.66829	-2.03898	0.0716267	0.484237	-3.94042
Sorbs3	0.163045	4.93629	2.03885	0.0716412	0.484237	-3.94666
Tubb5	0.357275	7.29503	2.03818	0.0717191	0.484258	-3.95868
Gm5113	-0.32644	1.95852	-2.03788	0.0717541	0.484258	-4.18747
Hnrnpr	-0.182539	5.81522	-2.03785	0.0717573	0.484258	-3.94144
Ddx59	-0.208703	3.7544	-2.03717	0.0718372	0.484344	-3.99723
Gyk	-0.407795	3.77432	-2.0369	0.0718681	0.484344	-4.00056
2810459M11Rik	0.640161	1.66163	2.03677	0.0718831	0.484344	-4.21841
Crip1	0.415512	6.28845	2.036	0.0719731	0.484509	-3.94518
Mll1	-0.193183	5.43402	-2.03574	0.0720034	0.484509	-3.94438
Gimap8	-0.298005	2.04563	-2.03559	0.0720207	0.484509	-4.1773
AK029100	-0.333212	1.60578	-2.03513	0.0720748	0.48462	-4.22156
Zfp160	-0.219266	4.72509	-2.03475	0.0721191	0.484664	-3.95417
1700094D03Rik	-0.284704	3.1472	-2.03317	0.072304	0.485262	-4.05704
Ttyh3	0.279183	4.38171	2.03295	0.0723294	0.485262	-3.96976
Mex3d	0.342774	1.96106	2.03279	0.0723488	0.485262	-4.18199
Zdhhc12	0.301938	2.66237	2.0327	0.072359	0.485262	-4.11447
B230120H23Rik	0.187796	5.64346	2.03234	0.0724018	0.485296	-3.94737
Kif18a	-0.564865	0.219914	-2.03162	0.0724857	0.485534	-4.34395
H2-DMa	0.391544	3.85928	2.03139	0.0725128	0.485534	-4.00171
Rab21	-0.145066	5.26993	-2.03021	0.0726521	0.486044	-3.95091
AK040485	-0.221078	2.78765	-2.02994	0.0726838	0.486044	-4.10284
Bcs1l	-0.188074	4.16928	-2.02957	0.0727276	0.486044	-3.97864
Nhsl1	0.531289	1.51929	2.02946	0.0727402	0.486044	-4.23625
Sec14l2	0.584563	0.813588	2.02816	0.0728934	0.486815	-4.2996
March5	-0.201856	7.89273	-2.02756	0.0729638	0.486896	-3.98318
Rps6ka5	-0.395335	3.52621	-2.02742	0.0729814	0.486896	-4.02431
Galnt11	-0.146666	4.97709	-2.02707	0.0730222	0.486915	-3.95677
Zfp358	0.162103	4.11405	2.02617	0.0731284	0.486965	-3.9856
Sumo3	0.153971	6.55813	2.02582	0.0731699	0.486965	-3.95713
Hps6	0.232536	2.82606	2.02578	0.0731752	0.486965	-4.09554
Rps14	0.201141	8.25497	2.02573	0.0731811	0.486965	-3.99584
Rab6	-0.13936	6.50874	-2.02539	0.0732213	0.48698	-3.95694
Pgpep1	0.239835	4.40081	2.02341	0.0734561	0.48791	-3.97465
Arhgdib	0.439197	4.8648	2.02276	0.0735341	0.48791	-3.96565
Adi1	-0.146829	5.61969	-2.02244	0.0735722	0.48791	-3.95682
Nap1l5	-0.575781	3.42449	-2.02033	0.0738241	0.48791	-4.0401
Got2	0.414112	4.52831	2.02013	0.0738479	0.48791	-3.976
Cidea	-1.22691	5.76058	-2.02008	0.0738536	0.48791	-3.96024
Ccdc109b	0.605087	2.00386	2.01994	0.07387	0.48791	-4.20078
Ddost	0.17431	6.68369	2.01972	0.0738967	0.48791	-3.96428
Slc35c2	0.188327	4.96877	2.0194	0.0739352	0.48791	-3.96454
Clcn4-2	-0.133969	6.71075	-2.01936	0.0739398	0.48791	-3.9649
AK140218	0.295173	1.02965	2.01909	0.0739714	0.48791	-4.27867
2700007P21Rik	-0.219451	4.13966	-2.01877	0.0740104	0.48791	-3.98987
Ubxn6	0.154367	5.62816	2.01837	0.0740579	0.48791	-3.96106
Echdc1	-0.486916	7.87724	-2.01818	0.0740816	0.48791	-3.98914
Lrrc4c	0.737909	2.68377	2.01784	0.0741215	0.48791	-4.11686
Lace1	-0.267027	4.80777	-2.01766	0.0741435	0.48791	-3.9688
Usmg5	-0.236023	6.85994	-2.01753	0.0741593	0.48791	-3.96834
AA987161	-0.294496	3.34846	-2.01673	0.0742556	0.48791	-4.05536
St3gal6	-0.43153	4.70669	-2.01565	0.074385	0.48791	-3.97254
Enc1	0.37075	5.85352	2.01543	0.0744115	0.48791	-3.96417
Hrg	1.722	-0.0897465	2.01461	0.0745104	0.48791	-4.35238
Steap2	0.801178	1.62937	2.014	0.0745835	0.48791	-4.23641
Clta	0.181452	6.81608	2.0138	0.0746078	0.48791	-3.97151
AK140192	-0.3175	1.13522	-2.01367	0.0746242	0.48791	-4.27475
Kif3b	0.169294	5.41959	2.01358	0.0746342	0.48791	-3.96645
Atp11b	-0.194583	5.66779	-2.01333	0.0746651	0.48791	-3.96571
Lyz1	0.828539	3.53596	2.01332	0.0746659	0.48791	-4.05515
Wdr18	0.225565	5.25931	2.01331	0.0746666	0.48791	-3.96763
Ldlrap1	0.187064	4.61421	2.01329	0.07467	0.48791	-3.97709
Zfp182	-0.247758	4.04665	-2.01302	0.0747028	0.48791	-4.00106
Slc45a4	0.269735	4.34579	2.01273	0.0747378	0.48791	-3.98882
Slc35e4	0.38859	2.95394	2.01181	0.074849	0.48791	-4.09619
Rpl27a	0.21346	7.83185	2.01067	0.0749869	0.48791	-3.99601
Rpl6	0.17823	8.26289	2.01057	0.0749987	0.48791	-4.00872
Ids	-0.241285	5.68303	-2.01015	0.0750498	0.48791	-3.96884
Nup93	0.161452	4.36609	2.00997	0.0750723	0.48791	-3.98867
Snx13	-0.174022	5.50813	-2.00968	0.0751072	0.48791	-3.9697
Rnd2	0.509491	1.79024	2.00964	0.0751119	0.48791	-4.22197
Ing2	0.175856	3.66282	2.0092	0.0751656	0.48791	-4.02932
Mogat2	1.15143	1.62153	2.0092	0.0751658	0.48791	-4.24268
Nbl1	0.437277	4.4805	2.00905	0.0751835	0.48791	-3.98886
Mt2	0.5876	4.87258	2.00884	0.0752087	0.48791	-3.9775
Zfp946	-0.251032	3.68341	-2.00883	0.0752106	0.48791	-4.02596
Atp5b	-0.278172	11.0301	-2.00879	0.0752148	0.48791	-4.11302
BC099513	-0.537846	0.976995	-2.00875	0.0752206	0.48791	-4.29217
Cilp	-1.10557	1.45838	-2.00871	0.0752248	0.48791	-4.26382
Bri3	0.245748	5.14967	2.00863	0.0752352	0.48791	-3.97305
Eif3g	0.156472	5.77517	2.0084	0.0752626	0.48791	-3.97072
Polr2l	0.435636	4.3659	2.00836	0.0752678	0.48791	-3.98995
Tmem41a	0.253673	3.08158	2.00775	0.0753413	0.48791	-4.08262
BC094642	-0.71478	1.54295	-2.00758	0.0753632	0.48791	-4.24443
Stub1	0.154046	6.41124	2.00718	0.0754112	0.48791	-3.97406
Panx1	0.67835	1.56763	2.00691	0.0754442	0.48791	-4.24328
Ddr2	0.425682	7.03595	2.00688	0.0754482	0.48791	-3.98085
Pkp4	-0.341507	6.03092	-2.00674	0.075465	0.48791	-3.97229
Sfrs18	-0.309587	6.97006	-2.00612	0.0755414	0.48791	-3.98094
Atrx	-0.241957	5.90819	-2.00587	0.075571	0.48791	-3.97295
Dut	-0.205285	2.61539	-2.00572	0.0755898	0.48791	-4.13347
Ap1s1	0.217386	6.09648	2.00563	0.0756002	0.48791	-3.97387
Plec	0.268569	5.9311	2.00528	0.0756433	0.487943	-3.974
Ccnc	-0.181721	4.50742	-2.00435	0.075757	0.488432	-3.98852
Gpc4	0.275706	5.38095	2.00374	0.0758323	0.488672	-3.97637
Ehhadh	-0.445978	7.0698	-2.00114	0.0761511	0.49048	-3.98628
Shc2	0.462272	2.43635	2.00074	0.0762012	0.490557	-4.16335
AK050586	-0.230162	3.46144	-1.99904	0.0764107	0.491522	-4.05059
Zfp423	0.259098	5.24963	1.99872	0.0764498	0.491522	-3.98176
[truncated: 10,857 more rows]
